# Supplementary material for: Short-term forecasting of vegetable prices based on LSTM model—Evidence from Beijing’s vegetable data
Source: PLoS One. 2024 Jul 11;19(7):e0304881. doi: 10.1371/journal.pone.0304881 (PMC11239047; doi:10.1371/journal.pone.0304881)
Supplement: S1 File — (XLSX) [file pone.0304881.s001.xlsx]

## Sheet: Sheet1
date	celery	spiny cucumber	eggplant	carrot	potato	oyster mushroom
2009-01-01	1.17	2.8	2.82	0.54	1.14	4.29
2009-01-02	1.17	2.8	2.56	0.54	1.14	4.29
2009-01-03	1.17	2.88	2.84	0.54	1.11	4.31
2009-01-04	1.16	2.88	2.8	0.54	1.11	4.3
2009-01-05	1.2	3.13	2.54	0.54	1.13	4.28
2009-01-06	1.19	2.7	2.85	0.57	1.19	4.37
2009-01-07	1.19	2.71	2.87	0.57	1.19	4.38
2009-01-08	1.19	2.81	2.88	0.57	1.18	4.53
2009-01-09	1.26	3.17	3.35	0.54	1.13	4.43
2009-01-10	1.25	3.65	2.83	0.54	1.17	4.35
2009-01-11	1.25	3.67	2.8	0.54	1.2	4.34
2009-01-12	1.28	3.81	2.79	0.53	1.25	4.45
2009-01-13	1.33	3.97	3.1	0.52	1.24	4.53
2009-01-14	1.32	3.88	3.12	0.53	1.25	4.62
2009-01-15	1.33	3.87	3.02	0.53	1.28	4.72
2009-01-16	1.31	3.85	2.97	0.53	1.26	4.84
2009-01-17	1.31	3.75	3.08	0.53	1.29	4.51
2009-01-18	1.39	3.76	3.23	0.51	1.17	4.33
2009-01-19	1.49	3.91	3.58	0.53	1.17	4.44
2009-01-20	1.5	3.96	3.43	0.51	1.17	4.46
2009-01-21	1.5	4.32	3.6	0.56	1.2	4.5
2009-01-22	1.51	4.47	3.8	0.54	1.2	4.9
2009-01-23	1.65	5.27	4.48	0.58	1.22	4.91
2009-01-24	1.64	4.37	4.09	0.6	1.27	5.26
2009-01-25	1.84	5.27	4.25	0.6	1.26	5.25
2009-01-26	1.96	5.28	4.27	0.59	1.26	5.11
2009-01-27	1.84	5.23	4.27	0.6	1.26	5.26
2009-01-28	1.79	4.7	3.82	0.68	1.29	5.13
2009-01-29	1.79	4.11	3.82	0.68	1.2	5.13
2009-01-30	1.73	4.05	3.82	0.7	1.27	5.13
2009-01-31	1.64	3.89	3.82	0.63	1.21	5.12
2009-02-01	1.68	3.62	3.16	0.6	1.22	5.33
2009-02-02	1.64	3.74	3.29	0.6	1.22	5.36
2009-02-03	1.58	4.17	2.87	0.64	1.38	4.71
2009-02-04	1.65	4.02	3	0.64	1.38	4.66
2009-02-05	1.61	4.34	3	0.64	1.35	4.48
2009-02-06	1.65	4.16	3.07	0.63	1.37	4.34
2009-02-07	1.53	4.27	3.12	0.63	1.3	4.12
2009-02-08	1.55	4.32	3.12	0.65	1.27	4.44
2009-02-09	1.55	4.34	3.45	0.63	1.11	4.14
2009-02-10	1.57	4.14	3.48	0.65	1.11	4.14
2009-02-11	1.59	4.64	3.18	0.65	1.13	4.39
2009-02-12	1.54	4.8	3.7	0.63	1.1	4.12
2009-02-13	1.56	5.03	4	0.65	1.1	4.22
2009-02-14	1.54	5.28	4.12	0.65	1.12	4.35
2009-02-15	1.54	5.08	3.96	0.65	1.09	3.76
2009-02-16	1.6	4.82	3.96	0.69	1.1	4.15
2009-02-17	1.62	5.23	3.95	0.67	1.08	4.08
2009-02-18	1.57	4.91	4.13	0.66	1.11	4.51
2009-02-19	1.68	5.3	4.55	0.69	1.11	4.85
2009-02-20	1.79	5.06	4.68	0.69	1.11	4.83
2009-02-21	1.86	4.35	4.49	0.71	1.1	5.14
2009-02-22	1.91	4.36	4.58	0.71	1.1	5.14
2009-02-23	1.94	4.39	4.82	0.69	1.15	5.19
2009-02-24	1.95	4.38	4.94	0.71	1.12	4.98
2009-02-25	1.92	4.16	4.96	0.7	1.11	5
2009-02-26	1.93	4.09	5.04	0.71	1.13	4.99
2009-02-27	1.94	4.17	4.99	0.75	1.11	4.99
2009-02-28	1.98	4.02	4.87	0.72	1.1	5.15
2009-03-01	2.05	3.91	5.1	0.72	1.1	5.18
2009-03-02	2.05	3.87	5.29	0.78	1.05	4.58
2009-03-03	2.14	3.82	5.25	0.78	1.05	4.69
2009-03-04	2.19	3.72	5.24	0.78	1.09	4.79
2009-03-05	2.22	3.87	5.47	0.78	1.06	4.85
2009-03-06	2.22	4.03	5.22	0.79	1.05	4.77
2009-03-07	2.23	4.04	5.31	0.89	1.07	4.76
2009-03-08	2.31	3.98	5.18	0.89	1.13	4.76
2009-03-09	2.4	3.93	4.82	0.89	1.14	4.68
2009-03-10	2.4	3.91	4.81	0.89	1.17	4.69
2009-03-11	2.44	3.96	4.31	0.9	1.18	5.08
2009-03-12	2.55	3.65	4.51	0.85	1.12	5.11
2009-03-13	2.69	3.93	4.57	0.94	1.12	5.15
2009-03-14	2.68	3.92	4.62	0.9	1.15	5.35
2009-03-15	2.69	3.81	4.67	0.9	1.15	4.98
2009-03-16	2.65	3.9	4.78	0.92	1.19	5.15
2009-03-17	2.65	3.87	4.75	0.95	1.21	4.93
2009-03-18	2.67	3.84	4.68	0.95	1.2	4.93
2009-03-19	2.52	3.88	4.58	0.97	1.18	4.58
2009-03-20	2.41	3.83	4.56	0.97	1.2	4.08
2009-03-21	2.37	3.89	4.29	0.95	1.22	3.91
2009-03-22	2.34	4.1	3.95	0.95	1.22	3.9
2009-03-23	2.34	3.97	3.87	1.01	1.16	4.53
2009-03-24	2.19	4	3.9	1	1.15	4.45
2009-03-25	2.39	3.67	3.79	1.13	1.15	4.86
2009-03-26	2.24	3.65	3.79	1.12	1.15	5.32
2009-03-27	2.18	3.83	3.6	1.13	1.15	5.06
2009-03-28	2.18	3.61	3.8	1.04	1.15	5.28
2009-03-29	2.18	3.58	3.98	1.23	1.16	5.27
2009-03-30	2.34	3.66	3.93	1.33	1.15	5.29
2009-03-31	2.46	3.38	3.82	1.09	1.26	5.18
2009-04-01	2.59	3.11	3.61	1.09	1.26	5.02
2009-04-02	2.59	3.08	3.52	1.09	1.26	5.24
2009-04-03	2.59	3.1	3.5	1.11	1.24	5.08
2009-04-04	2.57	3.07	3.54	1.11	1.24	5.14
2009-04-05	2.56	3.01	3.54	1.11	1.24	4.9
2009-04-06	2.65	3.1	3.66	1.25	1.26	4.7
2009-04-07	2.69	3.15	3.64	1.25	1.23	4.63
2009-04-08	2.61	3.34	3.53	1.3	1.25	4.55
2009-04-09	2.34	3.32	3.7	1.31	1.22	4.47
2009-04-10	2.15	3.28	3.79	1.31	1.17	3.56
2009-04-11	2.24	3.05	3.63	1.35	1.16	3.64
2009-04-12	2.34	3.06	3.59	1.35	1.13	3.61
2009-04-13	2.36	2.82	3.32	1.54	1.14	3.65
2009-04-14	2.25	2.75	3.31	1.54	1.13	3.33
2009-04-15	2.25	2.73	3.29	1.58	1.16	3.44
2009-04-16	2.22	2.74	3.3	1.57	1.16	3.76
2009-04-17	2.17	2.67	3.22	1.54	1.16	4.72
2009-04-18	2.14	2.62	3.21	1.54	1.16	5.47
2009-04-19	2.08	2.58	3.17	1.66	1.18	5.07
2009-04-20	2.33	2.56	3.19	1.7	1.18	5.58
2009-04-21	2.27	2.59	3.39	1.8	1.18	5.54
2009-04-22	2.25	2.66	3.26	1.87	1.18	6.54
2009-04-23	2.36	2.94	3.37	1.93	1.18	6.51
2009-04-24	2.42	2.99	3.37	2.05	1.18	7.01
2009-04-25	2.29	2.86	3.24	2	1.18	7.01
2009-04-26	2.46	2.84	3.08	2.07	1.18	7.32
2009-04-27	2.47	2.98	3.24	1.96	1.27	6.93
2009-04-28	2.47	3.03	3.37	1.96	1.27	6.78
2009-04-29	2.39	3.05	3.27	1.96	1.27	6.65
2009-04-30	2.4	3.03	3.35	1.96	1.27	5.78
2009-05-01	2.36	3.04	3.12	1.91	1.24	5.4
2009-05-02	2.31	2.8	3.09	1.91	1.21	4.52
2009-05-03	2.35	2.84	2.88	1.93	1.17	4.18
2009-05-04	2.35	2.79	2.95	2.05	1.18	3.19
2009-05-05	2.28	2.63	3.1	2.11	1.14	3.25
2009-05-06	2.31	2.63	3.09	2.12	1.14	3.26
2009-05-07	2.3	2.48	3.13	2.25	1.14	3.31
2009-05-08	1.87	2.27	3	2.17	1.15	2.84
2009-05-09	2.04	2.29	2.87	2.18	1.15	2.87
2009-05-10	1.84	2.12	2.96	2.18	1.08	3.38
2009-05-11	1.88	1.99	2.96	2.21	1.08	4.45
2009-05-12	1.69	2	2.49	2.17	1.11	5.56
2009-05-13	1.74	2.06	2.53	2.22	1.11	5.64
2009-05-14	1.49	2.11	2.47	2.28	1.1	5.66
2009-05-15	1.49	2.12	2.42	2.24	1.13	5.98
2009-05-16	1.39	2	2.32	2.29	1.19	6.46
2009-05-17	1.65	1.91	2.44	2.37	1.11	6.47
2009-05-18	1.62	1.97	2.33	2.37	1.1	6.37
2009-05-19	1.59	2.05	2.53	2.32	1.11	6.53
2009-05-20	1.46	1.8	2.48	2.33	1.27	6.03
2009-05-21	1.52	1.88	2.45	2.39	1.19	5.5
2009-05-22	1.56	1.78	2.45	2.61	1.2	5.68
2009-05-23	1.37	1.74	2.28	2.57	1.2	5.61
2009-05-24	1.43	1.87	2.31	2.55	1.2	5.34
2009-05-25	1.51	1.72	2.31	2.55	2.14	5.18
2009-05-26	1.46	1.72	2.26	2.55	2.13	5.06
2009-05-27	1.42	1.65	2.18	2.61	1.98	4.96
2009-05-28	1.44	1.6	2.1	2.5	2	4.34
2009-05-29	1.48	1.22	2.09	2.43	1.49	4.32
2009-05-30	1.37	1.4	1.97	2.54	1.79	4.43
2009-05-31	1.49	1.48	2	2.48	1.75	4.83
2009-06-01	1.28	1.43	1.81	2.26	1.56	5.05
2009-06-02	1.24	1.33	1.8	2.31	1.84	5.02
2009-06-03	1.23	1.49	1.8	2.21	1.82	4.81
2009-06-04	1.23	1.29	1.74	2.19	1.73	4.73
2009-06-05	1.21	1.39	1.59	2.16	1.63	4.85
2009-06-06	1.21	1.55	1.51	2.09	1.59	4.71
2009-06-07	1.2	1.31	1.41	2.09	1.59	4.71
2009-06-08	1.18	1.31	1.24	2.01	1.55	4.58
2009-06-09	1.56	1.37	1.26	2.02	1.66	4.64
2009-06-10	1.31	1.27	1.2	2.07	1.52	4.68
2009-06-11	1.29	1.22	1.2	1.91	1.59	4.68
2009-06-12	1.28	1.26	1.2	1.61	1.55	4.64
2009-06-13	1.1	1.22	1.01	1.47	1.53	4.61
2009-06-14	1.14	1.24	0.86	1.46	1.46	4.79
2009-06-15	1.3	1.36	0.84	1.58	1.42	4.54
2009-06-16	1.3	1.34	0.83	1.49	1.44	4.65
2009-06-17	1.4	1.37	0.81	1.55	1.42	4.8
2009-06-18	1.31	1.39	0.83	1.51	1.4	4.79
2009-06-19	1.32	1.39	0.81	1.51	1.39	4.56
2009-06-20	1.42	1.25	0.77	1.51	1.19	4.05
2009-06-21	1.37	1.21	0.75	1.62	1.24	4.05
2009-06-22	1.38	1.57	0.88	1.62	1.23	5.05
2009-06-23	1.5	1.5	0.95	1.62	1.13	5.19
2009-06-24	1.5	1.53	0.88	1.56	1.12	5.32
2009-06-25	1.51	1.59	0.8	1.49	1.12	5.73
2009-06-26	1.5	1.61	0.78	1.52	0.97	5.76
2009-06-27	1.39	1.73	0.78	1.46	1.07	5.46
2009-06-28	1.51	1.82	0.87	1.4	1.12	5.38
2009-06-29	1.64	1.3	0.77	1.57	1.09	4.75
2009-06-30	1.53	1.3	0.73	1.52	1.11	5.02
2009-07-01	1.52	1.3	0.76	1.57	1.1	4.83
2009-07-02	1.62	1.42	0.76	1.52	1.1	5.18
2009-07-03	1.52	1.52	0.81	1.45	1.1	5.42
2009-07-04	1.59	1.39	0.72	1.62	0.99	5.75
2009-07-05	1.55	1.39	0.72	1.59	0.96	5.75
2009-07-06	1.6	1.43	0.66	1.6	0.96	5.73
2009-07-07	1.53	1.35	0.68	1.59	0.94	5.09
2009-07-08	1.43	1.46	0.61	1.74	0.89	5.32
2009-07-09	1.48	1.41	0.63	1.9	0.88	5.37
2009-07-10	1.45	1.36	0.67	1.92	0.89	5.34
2009-07-11	1.45	1.36	0.7	1.9	0.94	5.46
2009-07-12	1.11	1.65	0.68	2.04	0.93	5.46
2009-07-13	1.13	1.66	0.6	2.08	0.93	5.62
2009-07-14	1.17	1.6	0.66	2.07	0.93	5.62
2009-07-15	1.15	1.54	0.66	2.02	0.93	5.93
2009-07-16	1.22	1.46	0.68	2.11	0.93	5.9
2009-07-17	1.24	1.54	0.69	2.02	0.94	5.94
2009-07-18	1.56	1.84	0.81	2.09	0.94	6.39
2009-07-19	1.56	1.67	0.78	2.09	1.01	6.03
2009-07-20	1.39	1.65	0.79	2.03	1.03	6.06
2009-07-21	1.24	1.59	0.79	2.03	1.01	5.94
2009-07-22	1.03	1.45	0.76	2.04	0.99	5.79
2009-07-23	1.05	1.53	0.82	1.92	1	5.85
2009-07-24	1.1	1.36	0.81	1.93	1.02	5.91
2009-07-25	1.1	1.31	0.78	1.93	1.02	5.94
2009-07-26	1.07	1.43	0.75	1.71	1.03	6.19
2009-07-27	1.07	1.57	0.75	1.7	1.04	6.03
2009-07-28	1.15	1.64	0.83	1.69	1.03	5.92
2009-07-29	1.15	1.61	0.91	1.58	1.04	5.37
2009-07-30	1.18	1.6	0.95	1.5	1.06	5.52
2009-07-31	1.18	1.58	0.89	1.45	1.06	4.71
2009-08-01	1.18	1.56	0.92	1.44	1.01	4.72
2009-08-02	1.29	1.39	0.95	1.71	1.01	4.72
2009-08-03	1.29	1.34	0.91	1.66	1.06	5.08
2009-08-04	1.26	1.31	0.99	1.66	1.02	6.29
2009-08-05	1.25	1.27	0.95	1.61	1.02	6.24
2009-08-06	1.26	1.36	1.01	1.59	1.05	6.2
2009-08-07	1.25	1.42	1.01	1.63	1.04	6.22
2009-08-08	1.25	1.42	1.07	1.45	1	6.42
2009-08-09	1.25	1.42	1.05	1.45	1	5.88
2009-08-10	1.32	1.58	0.95	1.29	1.01	5.89
2009-08-11	1.3	1.6	1	1.22	1.01	5.86
2009-08-12	1.36	1.48	0.98	1.27	1.01	6
2009-08-13	1.33	1.43	0.97	1.17	1.03	6.45
2009-08-14	1.4	1.41	0.9	1.22	1.01	6.55
2009-08-15	1.3	1.49	0.91	1.27	1.06	6.32
2009-08-16	1.26	1.48	0.94	1.28	1.07	6.06
2009-08-17	1.21	1.46	0.94	1.33	1.07	6.15
2009-08-18	1.31	1.57	0.95	1.27	1.07	6.09
2009-08-19	1.36	1.75	0.98	1.27	1.1	6.11
2009-08-20	1.31	1.84	1.01	1.27	1.08	6.09
2009-08-21	1.21	1.85	0.97	1.32	1.08	6.37
2009-08-22	1.21	1.92	0.97	1.27	1.08	6.15
2009-08-23	1.4	1.97	1	1.27	1.08	6.15
2009-08-24	1.36	1.91	1	1.4	1.07	6.09
2009-08-25	1.28	1.9	0.98	1.4	1.1	6.1
2009-08-26	1.3	1.98	1	1.45	1.22	6.14
2009-08-27	1.26	1.98	1.06	1.45	1.17	6.06
2009-08-28	1.27	1.96	1.03	1.45	1.1	6.09
2009-08-29	1.27	1.96	1.03	1.45	1.12	6.1
2009-08-30	1.31	2.02	1.1	1.29	1.21	6.26
2009-08-31	1.38	2.28	1.16	1.29	1.24	6.5
2009-09-01	1.45	2.35	1.25	1.29	1.22	6.48
2009-09-02	1.45	2.25	1.23	1.34	1.21	5.69
2009-09-03	1.55	2.23	1.38	1.35	1.22	6.03
2009-09-04	1.42	2.23	1.36	1.35	1.22	5.04
2009-09-05	1.25	1.96	1.35	1.26	1.21	5.05
2009-09-06	1.23	1.96	1.3	1.26	1.21	5.05
2009-09-07	1.36	1.98	1.4	1.25	1.21	4.63
2009-09-08	1.39	1.98	1.53	1.22	1.21	4.69
2009-09-09	1.4	1.97	1.53	1.18	1.26	5.66
2009-09-10	1.39	2.46	1.54	1.17	1.26	5.85
2009-09-11	1.35	2.62	1.61	1.17	1.18	5.81
2009-09-12	1.42	2.36	1.71	1.19	1.09	5.09
2009-09-13	1.42	2.35	1.79	1.2	1.1	5.02
2009-09-14	1.48	2.47	1.78	1.2	1.19	5.27
2009-09-15	1.51	2.43	1.96	1.15	1.18	4.91
2009-09-16	1.3	2.41	2.01	1.14	1.17	4.65
2009-09-17	1.31	2.39	1.81	1.15	1.23	4.96
2009-09-18	1.31	2.17	1.63	1.09	1.21	4.66
2009-09-19	1.31	2.12	1.67	1.14	1.19	4.35
2009-09-20	1.31	2.02	1.66	1.13	1.18	4.39
2009-09-21	1.26	1.99	1.65	1.1	1.17	4.63
2009-09-22	1.28	2.01	1.67	1.03	1.17	4.65
2009-09-23	1.3	2.13	1.6	1.14	1.14	5.27
2009-09-24	1.29	2.08	1.6	1.1	1.12	5.26
2009-09-25	1.16	2.09	1.54	1.09	1.21	5.2
2009-09-26	1.19	2.06	1.55	1.09	1.13	4.92
2009-09-27	1.14	1.73	1.53	1.09	1.13	4.96
2009-09-28	1.19	1.93	1.53	1.02	1.12	4.93
2009-09-29	1.22	1.75	1.52	1.02	1.15	4.33
2009-09-30	1.22	1.9	1.48	1.05	1.15	4.11
2009-10-01	1.24	1.85	1.51	1.05	1.2	4.1
2009-10-02	1.25	1.76	1.63	1.05	1.15	4.09
2009-10-03	1.25	1.96	1.55	1.01	1.15	5.37
2009-10-04	1.24	1.97	1.44	1.05	1.15	5.04
2009-10-05	1.2	1.9	1.44	0.95	1.12	5.46
2009-10-06	1.19	1.85	1.44	0.97	1.12	5.46
2009-10-07	1.23	1.76	1.42	0.99	1.08	5.6
2009-10-08	1.14	1.73	1.34	0.96	1.1	5.89
2009-10-09	1.14	1.66	1.31	0.98	1.11	5.88
2009-10-10	1.14	1.42	1.36	0.94	1.11	5.6
2009-10-11	1.02	1.5	1.25	0.87	1.13	5.57
2009-10-12	1.02	1.79	1.25	0.88	1.07	5.02
2009-10-13	0.98	1.88	1.31	0.95	1.14	4.48
2009-10-14	0.96	1.75	1.36	0.95	1.14	4.74
2009-10-15	0.92	1.57	1.36	0.87	1.15	4.58
2009-10-16	0.87	1.46	1.4	0.85	1.14	4.51
2009-10-17	0.94	1.43	1.48	0.78	1.15	4.27
2009-10-18	0.88	1.39	1.42	0.89	1.15	4.28
2009-10-19	0.88	1.52	1.46	0.87	1.16	4.42
2009-10-20	0.88	1.57	1.51	0.86	1.16	4.55
2009-10-21	0.86	1.6	1.5	0.85	1.18	5.05
2009-10-22	0.83	1.61	1.47	0.85	1.19	4.54
2009-10-23	0.75	1.61	1.41	0.88	1.2	3.33
2009-10-24	0.77	1.56	1.36	0.83	1.21	3.31
2009-10-25	0.74	1.61	1.23	0.8	1.19	3
2009-10-26	0.77	1.52	1.42	0.83	1.22	2.86
2009-10-27	0.76	1.58	1.38	0.82	1.21	3.46
2009-10-28	0.76	1.57	1.38	0.8	1.26	3.26
2009-10-29	0.76	1.57	1.58	0.8	1.23	3.48
2009-10-30	0.75	1.64	1.4	0.84	1.27	3.46
2009-10-31	0.67	1.54	1.36	0.81	1.21	3.76
2009-11-01	0.69	1.51	1.41	0.81	1.23	3.74
2009-11-02	0.85	1.83	1.53	0.83	1.23	4.1
2009-11-03	1.02	1.77	1.64	0.83	1.28	4.33
2009-11-04	1.03	1.64	1.59	0.98	1.23	5.17
2009-11-05	0.9	1.62	1.47	1	1.38	6.28
2009-11-06	0.88	1.64	1.76	1	1.28	6.09
2009-11-07	0.85	1.75	1.74	0.96	1.3	5.98
2009-11-08	0.79	1.82	1.92	0.89	1.3	5.96
2009-11-09	0.76	2.16	1.59	0.93	1.42	6
2009-11-10	0.93	2.32	1.72	0.93	1.43	6.2
2009-11-11	0.82	2.19	1.5	0.94	1.34	5.81
2009-11-12	0.8	2.29	1.7	0.83	1.45	5.81
2009-11-13	0.9	2.32	1.55	0.79	1.43	5.94
2009-11-14	0.9	2.38	1.71	0.76	1.43	5.99
2009-11-15	1.13	2.84	2.18	0.82	1.45	6.49
2009-11-16	1.14	3.17	1.89	0.88	1.5	6.43
2009-11-17	1.17	3.23	2.01	0.93	1.49	6.35
2009-11-18	1.15	3.22	2.2	0.87	1.54	6.29
2009-11-19	1.12	3.26	2.21	0.85	1.6	6.37
2009-11-20	1.2	3.04	2.39	0.83	1.63	5.67
2009-11-21	1.29	2.9	2.24	0.86	1.6	5.58
2009-11-22	1.29	2.9	2.21	0.85	1.63	5.57
2009-11-23	1.36	3.12	2.56	0.85	1.63	5.78
2009-11-24	1.38	3.31	2.42	0.87	1.6	5.8
2009-11-25	1.44	3.47	2.52	0.92	1.58	5.43
2009-11-26	1.53	3.57	3.1	0.85	1.63	5.39
2009-11-27	1.5	3.69	2.96	0.88	1.62	5.07
2009-11-28	1.5	3.7	3.07	0.85	1.64	5.08
2009-11-29	1.51	3.73	3.07	0.89	1.61	5.05
2009-11-30	1.56	3.73	3.62	0.89	1.61	5.37
2009-12-01	1.6	3.74	3.25	0.89	1.61	5.31
2009-12-02	1.65	3.86	3.37	0.85	1.63	5.41
2009-12-03	1.78	4.25	4.24	0.88	1.63	5.3
2009-12-04	1.65	4.3	4.1	0.88	1.61	5.23
2009-12-05	1.69	4.3	3.97	0.88	1.61	5.19
2009-12-06	1.7	4.27	3.97	0.88	1.63	5.23
2009-12-07	1.69	4.45	4.22	0.92	1.63	5.33
2009-12-08	1.73	4.31	4.17	0.84	1.72	5.33
2009-12-09	1.89	4.3	4.06	0.88	1.74	5.58
2009-12-10	1.91	4.31	4.43	0.93	1.73	5.3
2009-12-11	1.9	4.29	4.41	0.85	1.74	5.36
2009-12-12	1.95	4.3	3.94	0.9	1.72	5.16
2009-12-13	1.95	4.37	4.36	0.9	1.74	5.27
2009-12-14	1.95	4.33	4.47	0.89	1.72	5.03
2009-12-15	1.94	4.33	4.23	0.89	1.7	5.05
2009-12-16	1.94	4.36	4.25	0.88	1.7	4.92
2009-12-17	1.94	4.57	4.27	0.87	1.72	4.84
2009-12-18	2	4.81	4.43	0.96	1.74	4.83
2009-12-19	1.98	4.75	4.42	0.96	1.73	4.92
2009-12-20	2.03	4.47	4.34	0.96	1.73	4.71
2009-12-21	2.01	3.65	4.47	0.93	1.75	4.94
2009-12-22	2.01	3.66	4.56	0.97	1.75	4.9
2009-12-23	1.98	3.69	4.44	0.98	1.71	4.94
2009-12-24	1.98	3.66	4.65	0.98	1.66	4.95
2009-12-25	1.98	3.69	4.61	0.99	1.71	4.87
2009-12-26	2.01	3.67	4.76	1	1.71	4.89
2009-12-27	1.96	3.45	4.79	1.07	1.72	5.07
2009-12-28	2	3.33	4.36	1.08	1.74	4.75
2009-12-29	2.04	3.14	4.8	1.06	1.75	4.97
2009-12-30	2.04	3.11	4.68	1.06	1.75	4.96
2009-12-31	2.03	2.93	4.65	1.07	1.75	5.08
2010-01-01	2	2.96	4.66	1.07	1.75	5.07
2010-01-02	2.1	3.42	4.69	1.11	1.78	5.06
2010-01-03	2.02	3.59	4.93	1.11	1.81	5.21
2010-01-04	2.38	4	5.41	1.17	1.87	5.59
2010-01-05	2.55	4.01	5.52	1.37	1.86	5.71
2010-01-06	2.55	3.06	5.52	1.42	1.9	5.85
2010-01-07	2.61	3.04	5.69	1.4	1.89	5.24
2010-01-08	2.52	2.8	5.02	1.36	1.96	5.83
2010-01-09	2.58	2.84	5.63	1.41	1.94	5.39
2010-01-10	2.53	2.85	5.85	1.32	1.95	5.53
2010-01-11	2.39	3.05	5.5	1.32	1.94	5.22
2010-01-12	2.5	3.06	6.01	1.25	1.94	5.37
2010-01-13	2.45	3.02	5.89	1.25	1.91	5.01
2010-01-14	2.46	3.39	6.36	1.25	1.94	5.23
2010-01-15	2.43	3.37	6.1	1.26	1.94	5.21
2010-01-16	2.41	3.21	6.01	1.27	1.95	5.2
2010-01-17	2.37	3.2	6.45	1.32	2.01	4.03
2010-01-18	2.38	3.12	6.46	1.3	1.98	4.14
2010-01-19	2.41	3.23	6.66	1.34	1.98	4.26
2010-01-20	2.4	3.35	6.32	1.34	1.97	4.29
2010-01-21	2.41	3.62	6.32	1.34	1.99	4.31
2010-01-22	2.41	3.62	6.33	1.34	1.99	4.28
2010-01-23	2.4	3.56	5.63	1.39	1.98	4.31
2010-01-24	2.44	3.51	5.5	1.39	1.99	4.31
2010-01-25	2.36	3.39	5.07	1.3	1.93	4.16
2010-01-26	2.35	3.3	4.82	1.34	2.07	3.87
2010-01-27	2.37	3.26	4.83	1.37	2.09	3.85
2010-01-28	2.37	3.4	4.67	1.35	2.14	3.93
2010-01-29	2.48	3.37	4.45	1.36	2.14	3.94
2010-01-30	2.5	3.27	4.38	1.34	2.14	3.96
2010-01-31	2.39	3.34	4.47	1.34	2.12	3.91
2010-02-01	2.38	3.15	4.36	1.43	2.18	3.45
2010-02-02	2.38	3.31	4.81	1.43	2.16	3.19
2010-02-03	2.37	3.19	4.72	1.39	2.14	3.23
2010-02-04	2.4	3.31	4.89	1.4	2.19	3.75
2010-02-05	2.37	3.41	4.82	1.39	2.18	3.74
2010-02-06	2.37	3.51	4.78	1.39	2.2	3.84
2010-02-07	2.4	4.69	5.28	1.43	2.27	4.06
2010-02-08	2.44	5.48	6.07	1.43	2.31	4.77
2010-02-09	2.55	4.83	6.6	1.52	2.28	4.68
2010-02-10	2.77	5.37	6.43	1.5	2.28	4.55
2010-02-11	2.82	5.76	6.92	1.5	2.3	4.82
2010-02-12	2.78	6.26	7.38	1.53	2.31	5
2010-02-13	2.73	6.94	7.36	1.53	2.31	4.98
2010-02-14	2.71	7.47	7.6	1.51	2.24	4.57
2010-02-15	2.65	6.77	6.81	1.49	2.4	4.63
2010-02-16	2.65	6.81	6.67	1.49	2.41	4.69
2010-02-17	2.67	7.12	6.95	1.5	2.38	4.76
2010-02-18	2.68	5.41	7.48	1.54	2.37	4.56
2010-02-19	2.93	6.9	6.74	1.69	2.34	4.3
2010-02-20	2.82	5.98	6.96	1.57	2.3	4.38
2010-02-21	2.8	5.67	6.34	1.61	2.31	4.13
2010-02-22	2.76	5.58	6.14	1.61	2.34	4.17
2010-02-23	2.63	4.89	5.71	1.58	2.34	3.57
2010-02-24	2.53	4.33	5.62	1.58	2.34	3.54
2010-02-25	2.51	4.25	4.64	1.59	2.29	3.66
2010-02-26	2.25	4.01	4.6	1.6	2.29	3.82
2010-02-27	2.24	3.85	4.61	1.55	2.3	3.73
2010-02-28	2.36	3.87	4.55	1.53	2.29	3.78
2010-03-01	2.36	3.94	4.74	1.64	2.35	4
2010-03-02	2.19	4.21	5.36	1.64	2.39	4.33
2010-03-03	2.2	4.14	5.77	1.69	2.34	4.53
2010-03-04	2.19	4.27	5.69	1.64	2.22	4.16
2010-03-05	2.07	4.55	5.36	1.64	2.23	4.09
2010-03-06	2.02	4.34	5.63	1.58	2.24	4.14
2010-03-07	1.93	4.4	5.79	1.58	2.33	4.25
2010-03-08	2.07	4.4	5.72	1.57	2.25	3.72
2010-03-09	1.96	4.56	5.56	1.56	2.45	4.04
2010-03-10	1.94	4.24	5.82	1.57	2.46	4.04
2010-03-11	1.95	3.76	5.67	1.57	2.46	4.24
2010-03-12	1.87	3.87	5.73	1.39	2.46	4.2
2010-03-13	1.87	3.87	5.49	1.41	2.46	4.2
2010-03-14	1.84	3.88	5.59	1.4	2.31	4.23
2010-03-15	1.88	3.89	5.61	1.46	2.3	3.94
2010-03-16	1.92	3.87	5.61	1.48	2.31	3.91
2010-03-17	1.92	3.95	5.16	1.47	2.36	4.29
2010-03-18	1.99	4.69	4.92	1.44	2.37	3.85
2010-03-19	2	3.98	5.1	1.39	2.37	3.98
2010-03-20	1.94	3.79	5.14	1.4	2.36	3.81
2010-03-21	1.9	3.82	5.16	1.4	2.8	3.96
2010-03-22	1.96	3.81	5.13	1.36	2.79	3.77
2010-03-23	1.95	3.99	5.28	1.35	2.77	3.73
2010-03-24	1.7	4.08	5.22	1.35	2.75	3.63
2010-03-25	1.77	4.08	5.2	1.29	2.74	3.62
2010-03-26	1.62	4.15	4.95	1.29	2.74	3.58
2010-03-27	1.62	4.08	5.31	1.28	2.73	3.42
2010-03-28	1.64	4.16	5.31	1.29	2.74	3.43
2010-03-29	1.62	4.02	5.05	1.28	2.75	3.85
2010-03-30	1.54	3.95	5.2	1.31	2.79	4.01
2010-03-31	1.55	3.81	4.94	1.28	2.92	4.09
2010-04-01	1.54	3.65	5.17	1.28	2.91	3.85
2010-04-02	1.52	3.63	4.76	1.31	2.92	3.88
2010-04-03	1.51	3.57	4.55	1.39	2.89	3.89
2010-04-04	1.54	3.49	4.41	1.25	2.35	4.12
2010-04-05	1.52	3.23	4.36	1.18	2.23	3.69
2010-04-06	1.5	3.18	4.51	1.18	2.27	3.94
2010-04-07	1.51	2.84	4.2	1.18	2.37	3.92
2010-04-08	1.49	2.88	4.14	1.18	2.36	3.93
2010-04-09	1.42	2.92	4.03	1.18	2.35	3.91
2010-04-10	1.41	2.6	3.9	1.18	2.36	3.49
2010-04-11	1.41	2.81	4.27	1.18	2.39	3.6
2010-04-12	1.41	2.8	4.25	1.24	2.42	4.24
2010-04-13	1.41	3.2	4.24	1.25	2.46	3.83
2010-04-14	1.35	3.08	4.32	1.25	2.5	4.67
2010-04-15	1.37	3.18	4.6	1.18	2.64	4.65
2010-04-16	1.42	2.98	5.04	1.3	2.56	4.76
2010-04-17	1.41	2.98	5.11	1.26	2.6	4.76
2010-04-18	1.58	2.9	4.67	1.26	2.56	4.58
2010-04-19	1.67	2.91	4.76	1.28	2.61	4.44
2010-04-20	1.66	3.31	4.67	1.24	2.65	4.12
2010-04-21	1.64	2.99	4.67	1.23	2.61	3.91
2010-04-22	1.79	2.96	4.59	1.24	2.76	4.01
2010-04-23	1.78	2.8	4.86	1.19	2.79	4.11
2010-04-24	1.73	2.59	4.77	1.16	2.75	4.23
2010-04-25	1.7	2.69	4.71	1.16	2.75	4.37
2010-04-26	1.71	2.88	4.64	1.21	2.78	4.66
2010-04-27	1.67	2.74	4.64	1.16	2.84	4.42
2010-04-28	1.65	2.68	4.81	1.22	2.8	4.57
2010-04-29	1.68	2.68	4.79	1.22	2.79	4.79
2010-04-30	1.64	2.28	4.63	1.23	2.77	4.95
2010-05-01	1.63	2.66	4.47	1.25	3.14	4.61
2010-05-02	1.61	2.67	4.45	1.22	3.13	4.54
2010-05-03	1.63	2.45	4.1	1.29	2.8	3.47
2010-05-04	1.59	2.46	4.24	1.15	2.8	3.37
2010-05-05	1.6	2.29	4.06	1.16	2.78	3.23
2010-05-06	1.6	2.07	3.67	1.16	2.91	3.25
2010-05-07	1.55	2.1	3.63	1.15	2.84	2.79
2010-05-08	1.58	1.93	3.27	1.15	2.85	2.98
2010-05-09	1.52	1.69	3.16	1.15	2.91	3.91
2010-05-10	1.49	1.72	3.33	1.18	3.08	4.05
2010-05-11	1.48	1.69	3.62	1.19	3.13	4.66
2010-05-12	1.46	2.01	3.68	1.25	2.88	5.01
2010-05-13	1.46	2.05	3.71	1.31	2.91	7.18
2010-05-14	1.44	2.05	3.46	1.22	2.91	6.52
2010-05-15	1.44	2.03	3.49	2	2.97	6.58
2010-05-16	1.42	2.07	3.51	2.03	2.98	6.75
2010-05-17	1.27	1.95	3.3	2.03	3.03	5.58
2010-05-18	1.08	1.91	3.38	1.99	2.88	5.97
2010-05-19	1	1.81	3.58	1.99	3.01	6.64
2010-05-20	0.99	1.74	3.47	1.29	2.97	6.4
2010-05-21	0.97	1.85	3.35	1.32	2.94	5.49
2010-05-22	0.96	1.83	3.54	1.27	2.98	4.56
2010-05-23	0.98	1.89	3.44	1.32	2.77	5.24
2010-05-24	0.97	1.81	3.6	1.29	2.87	4.33
2010-05-25	0.94	1.87	3.43	1.31	2.86	4.3
2010-05-26	0.89	1.63	3.26	1.18	2.97	4.42
2010-05-27	0.93	1.56	3.25	1.33	2.68	4.44
2010-05-28	0.86	1.6	3.07	1.28	2.6	3.84
2010-05-29	0.87	1.55	3.13	1.32	2.87	3.97
2010-05-30	0.86	1.5	3.06	1.25	2.53	3.77
2010-05-31	0.89	1.64	2.96	1.21	2.77	3.9
2010-06-01	0.99	1.56	2.73	1.58	2.67	3.97
2010-06-02	0.98	1.51	2.78	1.62	2.54	4.27
2010-06-03	0.95	1.28	2.67	1.3	2.48	4.53
2010-06-04	0.79	1.21	2.46	1.22	2.52	4.42
2010-06-05	0.8	1.32	2.22	1.17	2.46	4.55
2010-06-06	0.9	1.26	2.28	1.35	2.53	4.71
2010-06-07	0.93	1.18	2.3	1.24	2.42	4.64
2010-06-08	1.06	1.28	2.1	1.21	2.54	4.55
2010-06-09	0.86	1.21	2.16	1.11	2.59	3.72
2010-06-10	1.05	1.18	2.01	1.06	2.63	3.82
2010-06-11	1.01	1	1.93	1.03	2.56	4.03
2010-06-12	0.95	1.25	2.01	1.13	2.56	3.85
2010-06-13	0.86	1.33	1.93	1.11	2.49	3.96
2010-06-14	0.84	1.28	1.91	0.98	2.58	3.94
2010-06-15	0.93	1.18	1.88	0.77	2.46	3.81
2010-06-16	0.89	1.34	1.77	0.8	2.45	3.4
2010-06-17	0.87	1.27	1.65	0.79	2.48	3.14
2010-06-18	1.02	0.93	1.63	0.77	2.46	3.19
2010-06-19	0.98	0.92	1.44	0.76	2.46	3.57
2010-06-20	0.96	1.21	1.27	0.9	2.25	3.51
2010-06-21	0.91	1.1	1.17	0.7	2.25	3.53
2010-06-22	0.95	1.17	1.23	0.76	2.15	3.38
2010-06-23	0.93	1.18	1.15	0.65	2.13	3.83
2010-06-24	1.14	1.28	1.27	0.62	2.12	3.93
2010-06-25	1.15	1.46	1.26	0.71	2.15	3.88
2010-06-26	1.09	1.33	1.26	0.71	2.18	3.98
2010-06-27	1.03	1.5	1.26	0.77	2.2	4.23
2010-06-28	1.03	1.34	1.28	0.65	1.57	4.15
2010-06-29	1.08	1.14	1.17	0.64	1.58	4.21
2010-06-30	1.08	1.13	1.17	0.66	1.5	4.39
2010-07-01	1.08	1.12	1.17	0.67	1.49	4.07
2010-07-02	1.07	1.01	1.09	0.67	1.54	4.16
2010-07-03	1.08	0.98	1.11	0.69	1.56	4
2010-07-04	1.08	1.12	1.21	0.72	1.56	4.32
2010-07-05	1.11	1.59	1.19	0.7	1.52	4.49
2010-07-06	1.16	1.55	1.49	0.7	1.46	4.78
2010-07-07	1.25	2.03	1.53	0.68	1.51	4.49
2010-07-08	1.21	2.19	1.49	0.69	1.47	6.43
2010-07-09	1.29	2.14	1.48	0.69	1.48	6.49
2010-07-10	1.33	1.88	1.56	0.7	1.44	6.58
2010-07-11	1.32	1.84	1.44	0.7	1.55	6.91
2010-07-12	1.35	1.85	1.47	0.73	1.49	6.5
2010-07-13	1.27	1.82	1.37	0.81	1.54	6.47
2010-07-14	1.27	1.74	1.39	0.73	1.46	6.39
2010-07-15	1.28	1.44	1.33	0.82	1.52	6.14
2010-07-16	1.29	1.51	1.34	0.82	1.64	5.52
2010-07-17	1.16	1.56	1.47	0.79	1.65	5.84
2010-07-18	1.13	1.66	1.47	0.7	1.64	5.61
2010-07-19	1.26	2	1.76	0.71	1.61	5.86
2010-07-20	1.29	1.8	1.65	0.79	1.55	6.29
2010-07-21	1.25	1.78	1.57	0.96	1.69	6.34
2010-07-22	1.26	1.68	1.47	0.97	1.63	6.44
2010-07-23	1.22	1.81	1.35	0.97	1.62	7.04
2010-07-24	1.17	1.8	1.31	0.97	1.69	6.8
2010-07-25	1.13	1.78	1.25	1.01	1.67	7.04
2010-07-26	1.19	2.03	1.21	0.97	1.69	7.14
2010-07-27	1.17	1.83	1.22	0.97	1.66	6.87
2010-07-28	1.3	1.74	1.16	0.97	1.7	7.73
2010-07-29	1.3	1.74	1.09	0.97	1.65	8.03
2010-07-30	1.32	1.84	1.09	0.97	1.65	8.62
2010-07-31	1.1	2.02	1.16	0.89	1.54	8.58
2010-08-01	1.24	1.83	1.16	0.9	1.53	8.41
2010-08-02	1.29	2.13	1.22	0.88	1.53	8.59
2010-08-03	1.41	2.45	1.19	0.91	1.47	8.52
2010-08-04	1.43	2.83	1.19	0.92	1.5	8.71
2010-08-05	1.42	2.65	1.33	0.9	1.51	8.33
2010-08-06	1.37	3.24	1.32	0.93	1.57	7.86
2010-08-07	1.38	3.33	1.28	0.93	1.59	7.87
2010-08-08	1.36	3.37	1.36	0.94	1.63	7.7
2010-08-09	1.47	3.95	1.3	0.9	1.72	5.25
2010-08-10	1.17	2.76	1.34	0.9	1.7	5.03
2010-08-11	1.18	2.67	1.26	0.9	1.74	4.85
2010-08-12	1.1	2.34	1.19	0.77	2	3.91
2010-08-13	1.11	2.04	1.06	0.77	2.01	4.56
2010-08-14	1.2	2.15	1.15	0.81	2.3	4.31
2010-08-15	1.18	2.04	1.15	0.77	2.43	3.98
2010-08-16	1.15	2.24	1.13	0.77	2.18	4.44
2010-08-17	1.22	3.06	1.4	0.75	2.17	4.63
2010-08-18	1.28	3.26	1.49	0.8	2.19	4.43
2010-08-19	1.3	3.05	1.58	0.87	2.13	4.85
2010-08-20	1.31	3.02	1.34	0.85	2.12	4.89
2010-08-21	1.31	3	1.29	0.82	2.19	4.96
2010-08-22	1.22	2.66	1.38	0.82	2.16	5.13
2010-08-23	1.23	2.51	1.33	0.88	2.28	5.64
2010-08-24	1.26	2.9	1.28	0.87	2.27	6.94
2010-08-25	1.2	2.85	1.25	0.93	2.23	6.89
2010-08-26	1.24	2.58	1.33	0.94	2.23	6.53
2010-08-27	1.21	2.5	1.34	0.93	2.22	6.49
2010-08-28	1.19	2.23	1.3	0.85	2.11	5.15
2010-08-29	1.2	2.02	1.22	0.85	2.18	5.06
2010-08-30	1.19	1.77	1.25	0.85	2.06	5.22
2010-08-31	1.18	1.66	1.19	0.86	2.01	5.27
2010-09-01	1.13	1.55	1.04	0.87	2.09	5.12
2010-09-02	1.12	1.55	1.16	0.87	2.04	5.23
2010-09-03	1.13	1.49	1.07	0.87	2.02	5.04
2010-09-04	1.12	1.59	1.03	0.85	2.08	5
2010-09-05	1.13	1.53	1.02	0.84	2.08	5.01
2010-09-06	0.99	1.44	0.96	0.84	2.1	4.99
2010-09-07	0.99	1.44	0.96	0.84	2.05	5.38
2010-09-08	0.97	1.36	0.9	0.84	2.02	4.94
2010-09-09	0.97	1.42	0.93	0.71	2.09	5.02
2010-09-10	0.99	1.46	0.96	0.78	1.98	5.07
2010-09-11	1	1.49	0.99	0.82	2	4.7
2010-09-12	0.95	1.57	0.96	0.78	1.93	5.05
2010-09-13	0.94	1.76	0.94	0.79	1.87	5.21
2010-09-14	1.28	1.65	0.88	0.79	1.9	4.94
2010-09-15	0.95	1.6	0.92	0.8	1.84	5.05
2010-09-16	1.14	1.53	0.88	0.79	1.82	5.04
2010-09-17	1.07	1.4	0.87	0.77	1.82	4.91
2010-09-18	1.06	1.43	0.91	0.8	1.78	4.69
2010-09-19	1.18	2.11	1.06	0.77	1.83	4.96
2010-09-20	1.24	2.47	1.22	0.77	1.78	5.62
2010-09-21	1.18	2.67	1.09	0.87	1.85	7.07
2010-09-22	1.29	3.28	1.16	0.87	1.92	7.55
2010-09-23	1.16	3.09	1.12	0.87	1.87	8.26
2010-09-24	1.22	3.63	1.05	0.83	1.77	8.51
2010-09-25	1.36	3.61	1.14	0.86	1.89	8.63
2010-09-26	1.21	3.93	1.6	0.86	1.86	8.73
2010-09-27	1.18	3.68	1.36	0.84	1.86	5.84
2010-09-28	1.2	3.38	1.44	0.84	1.85	5.79
2010-09-29	1.27	3.38	1.67	0.86	1.81	5.89
2010-09-30	1.28	3.45	1.7	0.86	1.8	5.97
2010-10-01	1.28	3.52	1.75	0.92	1.76	6.43
2010-10-02	1.2	3.46	1.58	0.91	1.77	6.35
2010-10-03	1.42	3.56	1.65	1.04	1.77	6.63
2010-10-04	1.45	2.79	1.66	0.93	1.77	6.6
2010-10-05	1.42	2.71	1.61	0.92	1.77	6.51
2010-10-06	1.47	2.72	1.78	0.95	1.76	5.2
2010-10-07	1.48	2.6	1.58	0.91	1.71	4.58
2010-10-08	1.36	2.55	1.54	0.84	1.66	4.44
2010-10-09	1.51	2.54	1.54	0.91	1.66	4.5
2010-10-10	1.5	2.51	1.58	0.91	1.67	4.29
2010-10-11	1.48	2.4	1.53	0.94	1.63	3.77
2010-10-12	1.7	2.45	1.64	0.98	1.64	4.15
2010-10-13	1.69	2.47	1.63	0.91	1.6	3.99
2010-10-14	1.63	2.49	1.74	0.91	1.58	5.11
2010-10-15	1.62	2.57	1.67	0.95	1.61	5.27
2010-10-16	1.6	2.4	1.72	0.95	1.61	5.16
2010-10-17	1.78	2.59	1.55	1.17	1.61	5.65
2010-10-18	1.67	2.83	1.78	1.12	1.59	5
2010-10-19	1.76	2.89	1.85	1.07	1.63	6.08
2010-10-20	1.59	2.57	1.92	1.26	1.62	6.38
2010-10-21	1.67	2.63	2.07	1.25	1.84	6.42
2010-10-22	1.79	2.99	2.12	1.26	1.85	6.15
2010-10-23	1.79	2.85	2.13	1.22	1.86	5.73
2010-10-24	1.82	3.14	1.89	1.26	1.89	6.17
2010-10-25	1.86	3.51	2.05	1.29	1.92	5.13
2010-10-26	1.88	3.39	2.15	1.29	1.93	4.86
2010-10-27	1.83	3.28	2.18	1.27	1.91	5.43
2010-10-28	1.81	3.19	2.16	1.3	1.91	5.61
2010-10-29	1.81	3.11	2.2	1.34	1.91	5.98
2010-10-30	1.89	3.22	2.15	1.33	1.91	6
2010-10-31	1.86	2.91	2.11	1.3	1.81	5.74
2010-11-01	1.89	2.84	2.11	1.38	2.07	6.09
2010-11-02	1.93	2.85	2.72	1.38	2.15	6.07
2010-11-03	1.96	2.74	2.89	1.48	2.18	6.08
2010-11-04	2.11	2.86	2.54	1.48	2.18	6.1
2010-11-05	2.06	3.07	2.55	1.46	2.24	6.18
2010-11-06	2.24	2.9	2.79	1.58	2.25	5.47
2010-11-07	2.16	2.91	2.72	1.44	2.28	5.81
2010-11-08	2.22	3.1	2.64	1.49	2.29	5.2
2010-11-09	2.31	3.07	2.67	1.5	2.29	5.15
2010-11-10	2.27	2.93	2.72	1.51	2.34	4.99
2010-11-11	2.23	2.95	2.75	1.56	2.49	5.14
2010-11-12	2.18	3.01	2.83	1.58	2.62	5.32
2010-11-13	2.19	2.94	2.92	1.53	2.52	5.7
2010-11-14	2.21	2.97	2.86	1.55	2.54	5.7
2010-11-15	2.36	3.01	2.5	1.48	2.55	6.41
2010-11-16	2.38	3.07	2.69	1.72	2.57	5.7
2010-11-17	2.42	2.92	2.79	1.67	2.62	5.22
2010-11-18	2.36	2.89	2.71	1.69	2.6	5.28
2010-11-19	2.27	2.98	2.63	1.71	2.62	5.48
2010-11-20	2.14	2.76	2.59	1.71	2.73	5.27
2010-11-21	2.14	2.89	2.63	1.7	2.68	5.25
2010-11-22	2.13	2.64	2.61	1.7	2.64	5.25
2010-11-23	2.06	2.73	2.39	1.57	2.54	4.79
2010-11-24	2.13	2.7	2.64	1.75	2.5	5.74
2010-11-25	2.05	2.73	2.66	1.76	2.54	5.25
2010-11-26	1.89	2.71	2.4	1.63	2.64	5.59
2010-11-27	1.76	2.57	2.47	1.75	2.69	5.46
2010-11-28	1.74	2.55	2.43	1.65	2.62	5.57
2010-11-29	1.68	2.52	2.48	1.72	2.58	5.98
2010-11-30	1.88	2.5	2.47	1.67	2.56	5.27
2010-12-01	1.86	2.54	2.42	1.67	2.54	5.25
2010-12-02	1.8	2.52	2.39	1.63	2.54	5.23
2010-12-03	1.82	2.53	2.48	1.57	2.54	5.22
2010-12-04	1.82	2.54	2.43	1.5	2.54	5.22
2010-12-05	1.7	2.57	2.45	1.52	2.53	4.94
2010-12-06	1.68	2.47	2.54	1.61	2.5	5.23
2010-12-07	1.64	2.49	2.57	1.61	2.51	5.83
2010-12-08	1.57	2.48	2.36	1.62	2.51	5.41
2010-12-09	1.6	2.51	2.57	1.59	2.5	5.34
2010-12-10	1.42	2.47	2.46	1.59	2.59	5.33
2010-12-11	1.42	2.42	2.35	1.51	2.62	5.07
2010-12-12	1.39	2.4	2.3	1.53	2.62	5.07
2010-12-13	1.45	2.47	2.38	1.5	2.58	4.03
2010-12-14	1.41	2.35	2.27	1.46	2.57	4.03
2010-12-15	1.49	2.47	2.33	1.48	2.59	4.05
2010-12-16	1.49	2.51	2.46	1.51	2.47	4.23
2010-12-17	1.4	2.31	2.29	1.51	2.61	4.2
2010-12-18	1.35	2.32	2.26	1.51	2.6	4.19
2010-12-19	1.47	2.34	2.23	1.48	2.6	4.08
2010-12-20	1.45	2.3	2.45	1.52	2.64	4.49
2010-12-21	1.45	2.33	2.37	1.7	2.63	4.19
2010-12-22	1.36	2.3	2.33	1.64	2.64	4.39
2010-12-23	1.36	2.56	1.95	1.64	2.63	4.18
2010-12-24	1.4	2.46	2.23	1.64	2.63	4.54
2010-12-25	1.34	2.47	2.38	1.65	2.63	3.76
2010-12-26	1.29	2.44	2.51	1.65	2.63	4.31
2010-12-27	1.38	2.3	2.41	1.53	2.61	4.1
2010-12-28	1.32	2.39	2.26	1.53	2.57	4.1
2010-12-29	1.32	2.33	2.34	1.45	2.62	4.08
2010-12-30	1.29	2.27	2.32	1.4	2.59	4.04
2010-12-31	1.25	2.29	2.48	1.45	2.6	4.03
2011-01-01	1.29	2.36	2.13	1.4	2.6	4.15
2011-01-02	1.27	2.43	2.2	1.4	2.6	4.17
2011-01-03	1.26	2.47	2.7	1.5	2.67	4.19
2011-01-04	1.25	3	2.82	1.53	2.66	4.89
2011-01-05	1.23	3.04	3.18	1.62	2.67	4.77
2011-01-06	1.23	2.92	2.55	1.62	2.7	5.03
2011-01-07	1.2	2.86	3.06	1.63	2.72	5.15
2011-01-08	1.21	2.82	3.17	1.68	2.7	5.09
2011-01-09	1.21	2.8	3.17	1.68	2.71	5.07
2011-01-10	1.22	2.94	2.88	1.53	2.61	4.71
2011-01-11	1.21	3.01	2.88	1.56	2.6	4.73
2011-01-12	1.22	3.02	2.93	1.53	2.64	4.62
2011-01-13	1.2	2.93	2.97	1.51	2.65	4.6
2011-01-14	1.13	2.8	3.07	1.42	2.66	4.77
2011-01-15	1.21	2.93	3.07	1.42	2.66	4.77
2011-01-16	1.19	3.22	3.27	1.48	2.71	4.62
2011-01-17	1.17	3.58	3.82	1.52	2.77	4.73
2011-01-18	1.18	3.67	3.92	1.49	2.7	5.17
2011-01-19	1.21	3.75	3.85	1.46	2.8	5.11
2011-01-20	1.2	4.1	3.84	1.53	2.76	5.03
2011-01-21	1.28	4.43	3.84	1.53	2.83	5.37
2011-01-22	1.31	4.67	4	1.53	2.81	4.94
2011-01-23	1.44	4.79	4.18	1.56	2.81	5.55
2011-01-24	1.49	4.75	3.82	1.59	2.79	4.86
2011-01-25	1.54	4.69	4.4	1.54	2.79	5.26
2011-01-26	1.54	5.17	4.5	1.52	2.76	4.95
2011-01-27	1.47	5.13	4.5	1.56	2.77	5.06
2011-01-28	1.45	4.75	4.38	1.44	2.75	4.91
2011-01-29	1.22	4.71	4.49	1.54	2.74	5.04
2011-01-30	1.21	4.8	4.5	1.49	2.76	4.97
2011-01-31	1.4	5	5.32	1.59	2.96	5.67
2011-02-01	1.4	4.99	5.67	1.59	2.97	5.8
2011-02-02	1.41	4.56	4.72	1.45	2.77	4.96
2011-02-03	1.32	3.89	4.44	1.44	2.68	4.9
2011-02-04	1.31	3.86	4.27	1.44	2.72	4.89
2011-02-05	1.31	3.87	4.28	1.44	2.71	4.88
2011-02-06	1.31	4.11	4.39	1.57	2.7	4.89
2011-02-07	1.35	3.68	3.67	1.47	2.7	4.88
2011-02-08	1.37	3.66	3.74	1.56	2.7	4.87
2011-02-09	1.27	3.33	3.71	1.55	2.74	3.63
2011-02-10	1.23	3.72	3.47	1.55	2.75	4.71
2011-02-11	1.17	4.33	3.43	1.46	2.71	4.53
2011-02-12	1.17	4.05	3.36	1.47	2.7	4.43
2011-02-13	1.15	4.15	3.43	1.47	2.66	4.23
2011-02-14	1.14	4.19	3.64	1.52	2.67	5.14
2011-02-15	1.16	4.38	3.6	1.54	2.62	5.32
2011-02-16	1.12	3.82	3.92	1.54	2.57	5.42
2011-02-17	1.03	3.86	3.9	1.54	2.58	4.91
2011-02-18	0.99	3.93	4.02	1.54	2.58	4.75
2011-02-19	1.02	4.38	3.83	1.54	2.51	4.84
2011-02-20	1.02	4.19	3.92	1.54	2.51	4.82
2011-02-21	1.2	4.1	4.13	1.48	2.5	4.59
2011-02-22	1.15	4.46	4.19	1.48	2.47	4.59
2011-02-23	1.14	4.52	4.3	1.47	2.46	4.51
2011-02-24	1.11	4.34	4.51	1.42	2.4	4.63
2011-02-25	1.12	4.28	4.65	1.42	2.4	4.64
2011-02-26	1.26	4.24	4.76	1.42	2.4	4.64
2011-02-27	1.14	4.38	4.59	1.43	2.37	4.31
2011-02-28	1.18	4.53	4.96	1.51	2.41	4.55
2011-03-01	1.31	4.36	5.36	1.49	2.42	4.62
2011-03-02	1.47	4.59	5.87	1.49	2.35	4.56
2011-03-03	1.44	4.39	5.81	1.45	2.36	4.57
2011-03-04	1.45	4.55	5.76	1.44	2.34	4.55
2011-03-05	1.44	4.57	5.59	1.45	2.34	4.55
2011-03-06	1.45	4.57	6.11	1.42	2.35	4.3
2011-03-07	1.5	4.28	5.86	1.33	2.88	4.25
2011-03-08	1.46	4.41	5.89	1.34	2.88	3.9
2011-03-09	1.59	4.22	6.29	1.32	2.87	4.05
2011-03-10	1.37	3.97	5.5	1.29	2.61	4
2011-03-11	1.35	3.66	5.06	1.32	2.55	3.95
2011-03-12	1.42	3.53	5.2	1.32	2.55	3.94
2011-03-13	1.43	3.62	4.79	1.31	2.55	4.06
2011-03-14	1.44	3.68	5.22	1.35	2.58	4.23
2011-03-15	1.45	3.72	4.82	1.35	2.64	4.48
2011-03-16	1.47	3.46	4.88	1.18	2.14	4.51
2011-03-17	1.45	3.47	4.6	1.27	2.14	4.82
2011-03-18	1.42	3.49	4.29	1.27	2.15	4.36
2011-03-19	1.4	3.5	4.33	1.28	2.17	4.29
2011-03-20	1.41	3.28	4.36	1.28	2.17	4.53
2011-03-21	1.4	3.37	4.24	1.26	2.15	4.28
2011-03-22	1.45	3.37	4.33	1.22	2.14	4.28
2011-03-23	1.41	3.41	4.19	1.24	2.13	4.3
2011-03-24	1.41	3.36	4.19	1.26	2.32	4.32
2011-03-25	1.39	3.41	4.27	1.25	2.51	4.32
2011-03-26	1.27	3.4	4.29	1.17	2.52	4.31
2011-03-27	1.26	3.43	4.04	1.16	2.52	4.32
2011-03-28	1.27	3.45	4	1.49	2.5	4.56
2011-03-29	1.31	3.56	4.16	1.48	2.5	4.56
2011-03-30	1.24	3.34	3.94	1.49	2.5	4.53
2011-03-31	1.2	3.46	3.9	1.47	2.42	4.06
2011-04-01	1.26	3.14	3.98	1.44	2.53	3.84
2011-04-02	1.27	2.97	3.86	1.44	2.37	3.79
2011-04-03	1.24	2.77	3.87	1.47	2.38	3.5
2011-04-04	1.24	2.7	3.7	1.21	2.35	3.47
2011-04-05	1.24	2.75	3.61	1.17	2.48	3.6
2011-04-06	1.26	2.76	3.69	1.19	2.44	3.74
2011-04-07	1.17	2.67	3.77	1.19	2.43	3.71
2011-04-08	1.12	2.6	3.86	1.19	2.44	3.67
2011-04-09	1.01	2.55	3.86	1.19	2.44	3.67
2011-04-10	1.02	2.46	3.71	1.19	2.42	3.64
2011-04-11	1.01	2.52	3.6	1.28	2.45	4.14
2011-04-12	0.99	2.54	3.61	1.28	2.4	4.21
2011-04-13	0.92	2.55	3.71	1.27	2.5	4.23
2011-04-14	0.91	2.43	3.54	1.27	2.44	4.09
2011-04-15	0.89	2.35	3.35	1.29	2.51	4.05
2011-04-16	0.75	2.32	3.57	1.26	2	3.26
2011-04-17	0.9	2.36	3.56	1.24	2.41	3.26
2011-04-18	0.87	2.31	3.36	1.22	2.38	3.35
2011-04-19	0.86	2.34	3.16	1.24	2.43	3.54
2011-04-20	0.86	2.38	3.19	1.24	1.89	3.53
2011-04-21	0.86	2.36	3.3	1.22	1.89	4.26
2011-04-22	0.86	2.31	3.29	1.24	1.88	4.26
2011-04-23	0.79	2.31	3.23	1.1	1.87	4.26
2011-04-24	0.77	2.34	3.17	1.21	1.89	4.4
2011-04-25	0.72	2.48	3.15	1.21	1.82	4.77
2011-04-26	0.69	2.55	3.25	1.19	1.82	4.71
2011-04-27	0.67	2.46	3.51	1.2	1.84	4.58
2011-04-28	0.63	2.47	3.17	1.18	1.91	4.15
2011-04-29	0.83	2.38	3.23	1.2	1.85	4.99
2011-04-30	0.83	2.38	3.23	1.2	1.85	4.99
2011-05-01	0.85	2.33	3.36	1.18	1.83	5
2011-05-02	0.81	2.38	3.33	1.18	1.88	5.23
2011-05-03	0.81	2.35	3.18	1.18	1.86	5.13
2011-05-04	0.78	2.4	3.11	1.18	1.98	5.07
2011-05-05	0.79	2.37	3.11	1.18	2.09	5.06
2011-05-06	0.81	2.32	3.07	1.19	2.09	4.94
2011-05-07	0.81	2.24	3.07	1.33	2.14	4.93
2011-05-08	0.87	2.05	2.85	1.25	2.08	4.95
2011-05-09	0.87	2.03	3	1.32	1.99	4.95
2011-05-10	0.92	1.94	2.95	1.32	2.33	4.14
2011-05-11	1.02	1.91	2.8	1.28	2.33	4.34
2011-05-12	0.89	1.96	2.75	1.32	2.17	3.69
2011-05-13	0.89	1.92	2.69	1.32	2.17	3.86
2011-05-14	1.06	1.92	2.66	1.32	2.17	4.59
2011-05-15	1.14	2.04	2.84	1.32	2.15	4.64
2011-05-16	1.24	1.92	3.16	1.26	2.16	4.76
2011-05-17	1.4	1.95	3	1.14	2.13	5.13
2011-05-18	1.48	2.04	2.93	1.09	1.99	5.14
2011-05-19	1.55	2.02	2.88	1.09	2	4.88
2011-05-20	1.46	1.91	2.66	1.32	2.01	4.64
2011-05-21	1.48	1.93	2.52	1.33	1.99	4.71
2011-05-22	1.47	1.94	2.33	1.33	1.96	4.74
2011-05-23	1.5	1.82	2.32	1.38	1.96	4.83
2011-05-24	1.46	1.86	2.34	1.38	1.95	4.2
2011-05-25	1.79	1.85	2.49	1.44	1.87	4.59
2011-05-26	1.56	1.83	2.69	1.23	1.79	4.53
2011-05-27	1.72	1.71	2.65	1.24	1.79	4.5
2011-05-28	1.61	1.64	2.76	1.24	1.83	4.37
2011-05-29	1.69	1.76	2.8	1.24	1.83	4.19
2011-05-30	1.73	1.63	2.7	1.23	1.83	3.23
2011-05-31	1.62	1.62	2.41	1.23	1.83	3.33
2011-06-01	1.61	1.52	2.39	1.24	1.8	3.32
2011-06-02	1.61	1.52	2.34	1.24	1.85	3.48
2011-06-03	1.62	1.48	2.26	1.28	1.85	3.48
2011-06-04	1.62	1.5	2.25	1.28	1.85	3.85
2011-06-05	1.59	1.47	2.17	1.25	1.91	3.85
2011-06-06	1.58	1.64	1.81	1.38	1.94	3.85
2011-06-07	1.59	1.73	1.83	1.38	1.91	3.88
2011-06-08	1.59	1.61	1.73	1.39	1.92	3.87
2011-06-09	1.53	1.58	1.64	1.42	1.89	3.94
2011-06-10	1.52	1.57	1.54	1.45	1.93	4.18
2011-06-11	1.42	1.43	1.38	1.45	1.93	4.18
2011-06-12	1.48	1.35	1.38	1.42	1.89	4.2
2011-06-13	1.55	1.39	1.35	1.42	1.91	5.13
2011-06-14	1.66	1.4	1.37	1.43	2.17	5.23
2011-06-15	1.65	1.42	1.39	1.44	2.11	5.3
2011-06-16	1.53	1.43	1.35	1.67	2.11	5.42
2011-06-17	1.66	1.55	1.48	1.77	2.16	5.47
2011-06-18	1.85	1.61	1.5	1.64	2.16	5.42
2011-06-19	1.75	1.69	1.52	1.64	2.12	5.01
2011-06-20	1.66	1.82	1.57	1.65	2.01	5.98
2011-06-21	2	1.66	1.56	1.64	2.02	6.41
2011-06-22	1.73	1.72	1.6	1.71	1.96	6.48
2011-06-23	1.88	1.65	1.6	1.59	1.86	6.45
2011-06-24	1.9	1.77	1.63	1.6	1.9	6.22
2011-06-25	1.89	1.78	1.74	1.8	1.89	6.26
2011-06-26	1.91	1.83	1.62	1.86	1.95	6.89
2011-06-27	2.05	2.15	1.9	1.89	1.85	6.44
2011-06-28	2.05	2.38	2.08	1.9	1.83	6.29
2011-06-29	2.23	2.29	2.17	1.91	1.79	6.63
2011-06-30	2.11	2.46	2.08	1.91	1.74	5.98
2011-07-01	2.16	2.23	2.13	1.91	1.74	5.91
2011-07-02	2.33	2.17	1.98	1.91	1.59	5.95
2011-07-03	2.39	1.73	1.67	1.84	1.78	6.1
2011-07-04	2.29	1.85	1.64	1.64	1.71	5.34
2011-07-05	2.18	1.61	1.61	1.64	1.69	6.98
2011-07-06	2.5	1.59	1.56	1.63	1.72	7.04
2011-07-07	2.18	1.61	1.69	1.67	1.69	6.99
2011-07-08	2.17	1.74	1.74	1.7	1.69	8.05
2011-07-09	2.18	1.79	1.67	1.7	1.69	8.03
2011-07-10	1.95	1.91	1.63	1.57	1.43	8.03
2011-07-11	2.05	2.3	1.56	1.57	1.38	8.65
2011-07-12	1.97	2.17	1.43	1.56	1.35	8.15
2011-07-13	1.86	1.73	1.44	1.56	1.34	7.97
2011-07-14	1.74	1.68	1.35	1.63	1.35	7.89
2011-07-15	1.9	1.49	1.32	1.55	1.36	7.44
2011-07-16	1.86	1.37	1.26	1.52	1.35	7.44
2011-07-17	1.76	1.52	1.14	1.52	1.39	7.68
2011-07-18	1.63	1.29	1.02	1.49	1.38	7.47
2011-07-19	1.51	1.33	1.12	1.46	1.39	6.97
2011-07-20	1.44	1.31	1.23	1.45	1.4	6.79
2011-07-21	1.5	1.31	1.21	1.45	1.52	6.91
2011-07-22	1.35	1.25	1.12	1.43	1.47	6.98
2011-07-23	1.42	1.21	1.26	1.43	1.44	6.93
2011-07-24	1.45	1.27	1.27	1.45	1.44	6.94
2011-07-25	1.49	1.57	1.21	1.62	1.36	6.69
2011-07-26	1.39	1.65	1.21	1.58	1.4	7.34
2011-07-27	1.55	1.75	1.25	1.58	1.36	6.4
2011-07-28	1.54	1.9	1.21	1.59	1.35	7.29
2011-07-29	1.66	2.14	1.23	1.52	1.32	8.28
2011-07-30	1.54	2.22	1.28	1.57	1.32	8.27
2011-07-31	1.47	2.28	1.22	1.58	1.31	8.72
2011-08-01	1.48	2.25	1.35	1.51	1.32	7.93
2011-08-02	1.44	2.46	1.31	1.53	1.29	8.09
2011-08-03	1.33	2.54	1.31	1.53	1.29	8.23
2011-08-04	1.2	2.36	1.31	1.43	1.28	8.58
2011-08-05	1.37	2.42	1.27	1.43	1.28	8.57
2011-08-06	1.24	2.51	1.2	1.42	1.28	8.57
2011-08-07	1.2	2.68	1.1	1.37	1.26	8.33
2011-08-08	1.18	2.51	1.14	1.35	1.24	7.67
2011-08-09	1.1	2.47	1	1.36	1.24	7.52
2011-08-10	1.03	2.03	0.95	1.23	1.24	6.79
2011-08-11	1.05	1.79	1.01	1.21	1.23	6.78
2011-08-12	1.11	1.56	1.09	1.16	1.25	6.76
2011-08-13	1.12	1.62	1.08	1.13	1.24	7.1
2011-08-14	1.14	1.96	0.88	1.15	1.27	7.1
2011-08-15	1.1	1.83	0.99	1.21	1.29	7.49
2011-08-16	1.1	1.86	1.22	1.21	1.34	7.53
2011-08-17	1.38	1.98	1.26	1.22	1.45	7.56
2011-08-18	1.31	2.67	1.16	1.44	1.4	7.85
2011-08-19	1.14	3.31	1.31	1.44	1.42	8.36
2011-08-20	1.09	3.31	1.43	1.38	1.35	8.6
2011-08-21	1.11	3.47	1.46	1.4	1.33	8.46
2011-08-22	1.09	3.74	1.76	1.37	1.31	6.99
2011-08-23	1.16	3.72	1.68	1.37	1.29	7.67
2011-08-24	1.13	3.11	1.65	1.36	1.3	8.22
2011-08-25	1.17	2.85	1.34	1.37	1.29	7.92
2011-08-26	1.27	2.75	1.45	1.34	1.26	7.76
2011-08-27	1.18	2.48	1.43	1.33	1.24	7.65
2011-08-28	1.08	2.42	1.35	1.33	1.24	7.65
2011-08-29	1.12	2.35	1.23	1.34	1.27	7.09
2011-08-30	1.01	2.34	1.36	1.35	1.28	7.15
2011-08-31	1.12	2.22	1.25	1.31	1.26	5.44
2011-09-01	1.26	1.98	1.3	1.24	1.18	5.21
2011-09-02	1.21	1.94	1.34	1.23	1.22	5.43
2011-09-03	1.21	1.94	1.34	1.23	1.22	5.43
2011-09-04	1.17	2.26	1.38	1.43	1.27	5.41
2011-09-05	1.23	2.26	1.46	1.3	1.32	4.97
2011-09-06	1.14	2.46	1.53	1.24	1.24	4.96
2011-09-07	1.1	3.27	1.64	1.22	1.25	5.39
2011-09-08	1.13	2.93	1.5	1.2	1.2	5.58
2011-09-09	1.1	3.09	1.54	1.2	1.23	6.46
2011-09-10	1.19	3	1.52	1.2	1.23	6.43
2011-09-11	1.21	3.23	1.55	1.18	1.23	6.48
2011-09-12	1.28	3.46	1.59	1.21	1.26	7.33
2011-09-13	1.36	3.14	1.77	1.28	1.2	7.56
2011-09-14	1.4	3.46	1.6	1.27	1.25	6.38
2011-09-15	1.06	3.3	1.64	1.18	1.23	5.22
2011-09-16	1.05	2.83	1.71	1.2	1.25	5.17
2011-09-17	1.01	2.81	1.64	1.23	1.24	5.17
2011-09-18	0.99	2.86	1.7	1.23	1.21	5.47
2011-09-19	1.09	2.68	1.66	1.29	1.18	5.78
2011-09-20	1.28	2.69	1.7	1.39	1.19	5.78
2011-09-21	1.29	3.08	1.82	1.4	1.16	6.24
2011-09-22	1.28	3.16	1.84	1.26	1.23	6.21
2011-09-23	1.19	3.26	1.89	1.26	1.23	6.57
2011-09-24	1.19	3.19	1.89	1.19	1.24	6.57
2011-09-25	1.31	2.98	1.96	1.19	1.19	6.38
2011-09-26	1.32	2.79	2.38	1.16	1.11	4.94
2011-09-27	1.24	2.59	2.3	1.1	1.07	4.98
2011-09-28	1.33	2.55	2.16	1.08	1.14	4.64
2011-09-29	1.32	2.04	1.99	1.06	1.13	3.88
2011-09-30	1.3	1.96	1.73	1.06	1.11	4.26
2011-10-01	1.38	2.23	1.94	1.02	1.11	4.55
2011-10-02	1.33	2.3	1.87	0.97	1.11	5.21
2011-10-03	1.37	2.22	1.84	1.04	1.11	5.09
2011-10-04	1.47	2.26	2.04	1.03	1.08	5.03
2011-10-05	1.47	2.23	1.86	1.03	1.14	5
2011-10-06	1.38	2.15	2	1.1	1.15	4.91
2011-10-07	1.37	2.13	2.06	1.03	1.13	4.79
2011-10-08	1.38	2	2.17	1.03	1.11	4.99
2011-10-09	1.63	1.97	1.84	1.06	1.08	4.85
2011-10-10	1.52	1.99	2.2	1.03	1.05	4.15
2011-10-11	1.56	1.85	1.95	0.96	1.07	4.02
2011-10-12	1.37	1.64	2	0.93	1.15	3.67
2011-10-13	1.4	1.64	1.83	0.98	1.14	4.08
2011-10-14	1.36	1.76	1.94	1.01	1.14	3.9
2011-10-15	1.36	1.76	1.97	1.04	1.14	3.9
2011-10-16	1.34	1.72	1.97	1.04	1.14	3.68
2011-10-17	1.17	1.64	1.88	1.11	1.11	4.02
2011-10-18	1.1	1.68	2.2	1.03	1.11	4.06
2011-10-19	1.14	1.75	2.06	1.12	1.11	4.04
2011-10-20	1.14	1.83	2	1.15	1.11	4.04
2011-10-21	1.11	1.77	1.92	1.04	1.08	4.02
2011-10-22	1.05	1.75	1.84	1	1.06	3.83
2011-10-23	0.97	1.81	2.05	0.99	1.05	3.81
2011-10-24	0.99	1.89	2.1	0.82	1.04	3.88
2011-10-25	0.99	2	2.15	0.96	1.11	3.94
2011-10-26	0.99	2.24	2.09	1.01	1.13	3.93
2011-10-27	0.8	2.25	2.06	1	1.13	4.01
2011-10-28	0.74	2.52	2.08	0.96	1.13	5.12
2011-10-29	0.79	2.41	2.15	0.9	1.13	5
2011-10-30	0.79	2.31	2.15	0.9	1.13	4.98
2011-10-31	0.8	2.45	2.04	0.98	1.15	5.62
2011-11-01	0.86	2.31	2.21	0.98	1.14	5.59
2011-11-02	0.83	2.28	2.02	0.96	1.16	5.39
2011-11-03	0.79	2.31	2.33	0.97	1.13	4.73
2011-11-04	0.79	2.18	2.26	0.9	1.13	4.3
2011-11-05	0.76	2.22	2.26	0.9	1.14	4.29
2011-11-06	0.69	2.21	2.07	0.9	1.14	4.5
2011-11-07	0.75	2.56	2.19	0.87	1.13	3.97
2011-11-08	0.75	2.4	2.19	0.89	1.13	4
2011-11-09	0.75	2.76	2.19	0.88	1.13	3.9
2011-11-10	0.8	2.77	2.09	0.86	1.13	3.87
2011-11-11	0.82	2.66	2.21	0.83	1.13	3.86
2011-11-12	0.77	2.79	2.25	0.84	1.13	4.29
2011-11-13	0.85	3.29	2.12	0.79	1.15	4.37
2011-11-14	0.78	2.78	2.12	0.82	1.16	4.56
2011-11-15	0.82	3.29	2.23	0.82	1.14	4.87
2011-11-16	0.7	3.4	2.13	0.82	1.16	4.73
2011-11-17	0.72	3.35	2.19	0.84	1.2	4.64
2011-11-18	0.8	3.49	2.26	0.84	1.22	4.58
2011-11-19	0.79	3.55	2.24	0.84	1.23	4.58
2011-11-20	0.76	3.6	1.89	0.88	1.25	4.67
2011-11-21	0.88	3.65	1.97	0.85	1.28	4.32
2011-11-22	0.77	3.7	2.2	0.85	1.37	4.85
2011-11-23	0.9	4.05	2.28	0.85	1.34	4.99
2011-11-24	0.92	4	2.28	0.84	1.25	4.97
2011-11-25	0.83	3.67	2.36	0.76	1.25	4.94
2011-11-26	0.74	3.83	2.33	0.76	1.25	4.93
2011-11-27	0.72	3.74	2.21	0.78	1.33	5.2
2011-11-28	0.8	4.11	2.16	0.88	1.29	5.5
2011-11-29	0.77	4.08	2.38	0.88	1.31	5.19
2011-11-30	0.71	4.49	2.41	0.85	1.23	5.9
2011-12-01	0.76	4.6	2.51	0.79	1.21	5.89
2011-12-02	0.86	4.72	2.67	0.79	1.31	5.84
2011-12-03	0.88	4.84	2.76	0.79	1.32	4.75
2011-12-04	0.88	5.25	2.77	0.79	1.24	4.95
2011-12-05	0.94	5.16	2.62	0.79	1.22	5.11
2011-12-06	0.95	5.35	2.83	0.87	1.35	5.12
2011-12-07	0.85	5.58	3.01	0.87	1.35	4.97
2011-12-08	0.97	5.7	3.3	0.8	1.33	5.08
2011-12-09	0.99	6.31	3.61	0.8	1.35	5.13
2011-12-10	0.98	6.31	3.6	0.8	1.35	5.15
2011-12-11	0.95	6.75	3.62	0.82	1.34	5.05
2011-12-12	0.96	6.07	3.53	0.84	1.36	4.7
2011-12-13	0.97	6.01	3.8	0.78	1.31	5.12
2011-12-14	0.97	6.87	3.79	0.75	1.28	4.77
2011-12-15	0.97	6.34	3.8	0.75	1.28	5.21
2011-12-16	0.98	6.3	3.86	0.75	1.28	5.18
2011-12-17	0.98	5.29	3.92	0.75	1.28	5.18
2011-12-18	0.98	5.14	4.01	0.76	1.33	4.86
2011-12-19	0.98	4.66	4.1	0.74	1.34	4.34
2011-12-20	1.03	4.77	4.15	0.75	1.31	4.56
2011-12-21	1.02	4.6	4.54	0.76	1.31	4.21
2011-12-22	0.99	4.69	4.16	0.72	1.31	4.6
2011-12-23	1.03	5.01	4.33	0.67	1.34	4.93
2011-12-24	1.03	4.79	4.37	0.67	1.34	5.04
2011-12-25	1	4.72	4.6	0.67	1.34	5.02
2011-12-26	1.02	4.75	4.59	0.65	1.28	4.31
2011-12-27	1.02	4.5	4.38	0.65	1.29	4.31
2011-12-28	1.02	4.46	4.3	0.64	1.29	4.47
2011-12-29	1.02	4.31	4.16	0.64	1.28	4.48
2011-12-30	1.02	4.45	4.62	0.64	1.29	4.68
2011-12-31	1.01	4.79	4.67	0.66	1.29	4.71
2012-01-01	1.02	4.9	4.67	0.66	1.31	4.39
2012-01-02	0.93	5.16	4.92	0.67	1.34	4.89
2012-01-03	0.99	5.92	4.71	0.64	1.32	4.86
2012-01-04	0.99	6.27	5.22	0.68	1.28	5.34
2012-01-05	0.99	5.96	5.41	0.68	1.28	5.58
2012-01-06	1.02	5.87	5.85	0.67	1.25	5.06
2012-01-07	0.99	5.87	5.84	0.67	1.25	5.15
2012-01-08	0.99	5.91	6	0.64	1.25	5.34
2012-01-09	1.05	5.92	6.31	0.64	1.25	5.46
2012-01-10	1.05	5.77	6.24	0.66	1.3	5.2
2012-01-11	1.06	5.91	6.24	0.65	1.29	5.37
2012-01-12	1.07	6.38	6.19	0.65	1.24	5.36
2012-01-13	1	6.42	6.25	0.66	1.23	5.4
2012-01-14	1.03	6.46	6.29	0.67	1.23	5.4
2012-01-15	1.07	6.5	6.38	0.66	1.23	5.34
2012-01-16	1.11	6.59	6.53	0.67	1.23	4.96
2012-01-17	1.11	6.99	6.43	0.76	1.21	4.83
2012-01-18	1.29	7.57	6.41	0.77	1.32	4.82
2012-01-19	1.44	8.65	6.79	0.76	1.34	5.74
2012-01-20	1.54	8.96	7.37	0.86	1.4	6.29
2012-01-21	1.65	9.5	7.19	0.9	1.32	6.35
2012-01-22	1.95	9.45	6.84	0.88	1.32	6.3
2012-01-23	1.88	9.76	6.8	0.84	1.39	6.44
2012-01-24	2.05	9.48	6.8	0.85	1.39	6.27
2012-01-25	2.08	9.48	6.78	0.87	1.43	6.06
2012-01-26	1.91	8.02	6.71	0.87	1.34	6.06
2012-01-27	1.91	8.06	6.71	0.87	1.34	6.06
2012-01-28	1.65	8.84	8.41	0.9	1.26	6.3
2012-01-29	1.71	8.67	9.35	0.93	1.31	5.39
2012-01-30	1.89	8.01	8.49	0.94	1.28	5.42
2012-01-31	1.75	7.78	8.38	0.91	1.29	5.19
2012-02-01	1.68	7.49	8.34	0.85	1.29	5.27
2012-02-02	1.79	6.53	8.28	0.76	1.31	5.49
2012-02-03	1.77	6.16	8	0.83	1.3	5.58
2012-02-04	1.78	6.1	7.43	0.8	1.31	5.58
2012-02-05	1.79	6	7.36	0.8	1.28	5.5
2012-02-06	1.8	5.84	7.53	0.77	1.31	5.6
2012-02-07	1.8	6.19	7	0.79	1.31	5.42
2012-02-08	2.21	5.98	7.83	0.75	1.31	5.61
2012-02-09	2.14	5.81	8.19	0.76	1.31	5.3
2012-02-10	2.31	4.83	7.5	0.85	1.29	4.82
2012-02-11	2.3	4.83	7.54	0.84	1.29	4.81
2012-02-12	2.29	4.52	7.19	0.84	1.29	5.14
2012-02-13	2.26	4.75	6.74	1.05	1.28	4.89
2012-02-14	2.31	4.89	6.79	1.01	1.31	5.2
2012-02-15	2.31	4.9	6.89	0.94	1.31	5.21
2012-02-16	2.33	5.01	6.73	0.9	1.32	5.2
2012-02-17	2.34	5.03	6.69	0.9	1.32	5.22
2012-02-18	2.34	5.18	6.81	1.06	1.32	5.22
2012-02-19	2.42	5.07	6.76	1.05	1.3	4.89
2012-02-20	2.42	5.23	7.21	1.04	1.3	5.12
2012-02-21	2.45	5.3	6.96	1	1.31	5.09
2012-02-22	2.46	5.17	7.05	1.05	1.31	5.07
2012-02-23	2.44	5.18	7	1.03	1.31	5.46
2012-02-24	2.45	5.23	6.97	0.99	1.31	5.44
2012-02-25	2.63	5.38	7.18	1.01	1.35	5.47
2012-02-26	2.66	5.13	6.85	1	1.33	4.92
2012-02-27	2.62	5.4	6.54	1.03	1.32	4.93
2012-02-28	2.67	5.24	6.49	1.03	1.31	4.93
2012-02-29	2.66	5.24	6.61	1.04	1.32	4.96
2012-03-01	2.63	5.31	6.99	0.96	1.32	4.91
2012-03-02	2.7	5.31	6.92	0.93	1.25	4.86
2012-03-03	3.01	5.38	7.09	0.93	1.24	4.86
2012-03-04	3.04	5.28	6.85	0.93	1.24	4.86
2012-03-05	3.07	5.79	7.39	0.93	1.26	5.72
2012-03-06	3.14	5.76	7.94	0.91	1.28	5.27
2012-03-07	3.26	6.01	8.22	0.91	1.33	5.85
2012-03-08	3.38	6.09	7.81	0.94	1.32	5.59
2012-03-09	3.42	6.02	8.25	0.91	1.31	5.68
2012-03-10	3.46	5.92	8.32	1.11	1.32	5.7
2012-03-11	3.4	5.97	8.29	0.97	1.32	5.7
2012-03-12	3.25	5.59	8.83	0.98	1.32	5.68
2012-03-13	3.4	5.23	8.7	0.99	1.32	5.7
2012-03-14	3.4	4.76	8.6	0.99	1.31	5.43
2012-03-15	3.31	4.37	8.44	1.01	1.31	5.33
2012-03-16	3.18	4.44	7.55	1.03	1.3	5.68
2012-03-17	3.07	4.38	7.3	1.23	1.29	5.41
2012-03-18	3.09	4.38	7	1.24	1.32	5.13
2012-03-19	3.1	4.25	7.05	1.26	1.29	5.46
2012-03-20	3.14	4.34	6.8	1.15	1.3	5.67
2012-03-21	3.21	4.61	6.53	1.14	1.33	5.83
2012-03-22	3.37	4.39	6.53	1.12	1.33	5.81
2012-03-23	3.52	4.3	6.54	1.26	1.33	5.68
2012-03-24	3.38	4.17	6.47	1.26	1.33	5.68
2012-03-25	3.33	4.25	6.08	1.24	1.33	5.63
2012-03-26	3.34	4.3	5.88	1.25	1.33	5.64
2012-03-27	3.3	4.83	5.92	1.29	1.29	5.43
2012-03-28	3.31	4.72	5.95	1.3	1.29	5.43
2012-03-29	3.53	4.47	5.41	1.28	1.32	4.55
2012-03-30	3.55	4.73	5.36	1.28	1.32	4.62
2012-03-31	3.67	4.71	5.1	1.31	1.32	4.58
2012-04-01	3.66	4.36	5.1	1.3	1.32	4.61
2012-04-02	3.66	4.12	5.13	1.27	1.32	4.61
2012-04-03	3.47	4.03	5.09	1.41	1.26	4.4
2012-04-04	3.45	4.25	4.94	1.44	1.29	4.42
2012-04-05	3.27	4.3	5.13	1.38	1.29	4.49
2012-04-06	3.28	4.31	5.14	1.39	1.33	4.55
2012-04-07	3.26	4.1	5.22	1.4	1.33	4.51
2012-04-08	3.2	4.27	5.22	1.4	1.33	4.5
2012-04-09	3.38	4.27	5.16	1.4	1.32	4.44
2012-04-10	3.4	3.85	5.07	1.33	1.37	4.38
2012-04-11	3.41	3.7	4.9	1.38	1.37	4.32
2012-04-12	3.08	3.44	4.81	1.32	1.37	4.25
2012-04-13	3.02	3.31	4.85	1.39	1.37	4.21
2012-04-14	2.94	3.83	4.83	1.44	1.36	4.09
2012-04-15	2.71	3.86	4.33	1.43	2.05	3.92
2012-04-16	2.52	3.69	4.83	1.68	2.07	3.36
2012-04-17	2.65	3.68	4.95	1.9	2.06	3.41
2012-04-18	2.79	3.39	5.44	1.65	2.15	3.56
2012-04-19	2.66	3.28	5.24	2.51	2.08	3.57
2012-04-20	2.72	3.23	5.42	2.45	2.2	4.05
2012-04-21	3.11	3.24	5.31	2.45	2.24	3.95
2012-04-22	3.5	3.49	4.77	2.33	2.07	3.78
2012-04-23	3.11	3.28	4.91	2.26	2.06	4
2012-04-24	3.16	3.42	4.62	2.49	2.04	4.03
2012-04-25	3.17	3.42	4.75	2.39	2.04	4.03
2012-04-26	3.29	3.18	4.96	2.31	2.04	4.15
2012-04-27	2.99	3.46	4.9	2.42	2.04	4.25
2012-04-28	3.3	3.52	5.01	2.2	2.05	4.25
2012-04-29	3.48	3.48	5.03	2.2	2.05	4.29
2012-04-30	3.6	3.75	5.42	2.42	2.14	4.51
2012-05-01	4.1	3.6	5.6	2.22	2.02	4.48
2012-05-02	4.28	3.64	5.16	2.27	1.87	4.36
2012-05-03	4.35	3.58	5.29	2.41	2.27	4.31
2012-05-04	4.28	3.47	4.97	2.28	2.14	4.09
2012-05-05	4.14	3.39	4.78	2.19	2.21	3.17
2012-05-06	4.08	3.21	4.41	2.74	2.05	2.94
2012-05-07	4.35	3.2	4.46	2.17	2.12	2.97
2012-05-08	4.04	2.81	4.09	2.3	2	3.02
2012-05-09	4.25	2.88	3.73	2.37	1.91	2.91
2012-05-10	4.31	2.61	3.67	2.45	1.88	3.12
2012-05-11	4.14	2.9	3.7	2.45	1.75	3.04
2012-05-12	4.16	2.67	3.6	2.46	1.75	3.2
2012-05-13	3.95	2.67	3.71	2.49	1.97	3.27
2012-05-14	4.14	2.85	3.46	2.48	1.96	3.22
2012-05-15	4.17	2.71	3.46	2.49	2.03	3.91
2012-05-16	4.51	2.41	3.65	2.58	2.01	4.07
2012-05-17	4.47	2.3	3.7	2.58	1.77	4.17
2012-05-18	4.45	2.22	3.41	2.6	1.88	3.84
2012-05-19	4.36	2.2	3.53	2.58	1.97	4.35
2012-05-20	4.33	2.18	3.46	2.58	1.97	4.35
2012-05-21	4.35	2.07	3.02	2.6	1.82	3.82
2012-05-22	4.08	1.85	3.06	2.61	1.88	3.89
2012-05-23	3.46	1.65	2.74	2.55	1.92	4.03
2012-05-24	3.4	1.54	2.66	2.54	1.86	4.46
2012-05-25	3.17	1.46	2.63	2.52	1.93	4.46
2012-05-26	3.09	1.51	2.83	2.52	1.99	4.46
2012-05-27	3.1	1.48	2.8	2.53	1.98	4.46
2012-05-28	2.92	1.53	2.93	2.53	2.05	4.26
2012-05-29	2.8	1.49	2.71	2.54	2.09	3.96
2012-05-30	2.53	1.41	2.44	2.62	2.09	3.81
2012-05-31	2.47	1.35	2.31	2.62	2.12	3.59
2012-06-01	2.5	1.47	2.37	2.75	2.17	3.56
2012-06-02	2.52	1.49	2.3	2.82	2.23	3.56
2012-06-03	2.53	1.36	2.36	2.76	2.23	3.56
2012-06-04	2.44	1.38	2.2	2.68	2.26	3.76
2012-06-05	2.25	1.35	2.19	2.54	2.26	3.64
2012-06-06	2.26	1.43	1.83	2.53	2.15	3.55
2012-06-07	2.23	1.31	1.81	2.47	2.15	3.58
2012-06-08	2.25	1.29	1.69	2.48	2.22	3.54
2012-06-09	2.18	1.24	1.67	2.48	2.1	3.47
2012-06-10	2.12	1.24	1.57	2.41	2.13	3.52
2012-06-11	2.09	1.19	1.59	2.33	2.15	3.7
2012-06-12	2.02	1.24	1.51	3.02	2.15	3.6
2012-06-13	1.92	1.35	1.71	3.02	2.13	3.54
2012-06-14	1.83	1.39	1.66	2.85	2.06	3.91
2012-06-15	1.71	1.27	1.57	2.82	1.97	3.92
2012-06-16	1.62	1.25	1.59	2.66	2.04	3.92
2012-06-17	1.55	1.26	1.5	2.01	2.02	3.94
2012-06-18	1.46	1.23	1.33	1.94	1.97	3.73
2012-06-19	1.46	1.28	1.35	2.01	1.73	3.73
2012-06-20	1.54	1.23	1.33	1.98	1.54	3.51
2012-06-21	1.56	1.17	1.29	2.04	1.53	3.5
2012-06-22	1.56	1.11	1.31	1.7	1.52	3.5
2012-06-23	1.51	1.11	1.24	1.75	1.51	3.49
2012-06-24	1.54	1.13	1.14	1.74	1.46	3.53
2012-06-25	1.53	1.14	1.03	1.88	1.38	3.64
2012-06-26	1.48	1.12	1.17	1.89	1.37	3.74
2012-06-27	1.47	1.12	0.98	1.89	1.31	3.76
2012-06-28	1.44	1.08	0.97	1.84	1.31	3.88
2012-06-29	1.26	1.12	0.99	1.29	1.25	3.87
2012-06-30	1.3	1.2	1.09	1.28	1.36	3.86
2012-07-01	1.29	1.31	1.26	1.26	1.37	3.85
2012-07-02	1.36	1.57	1.17	1.12	1.22	3.76
2012-07-03	1.3	1.58	1.13	0.91	1.22	3.93
2012-07-04	1.4	1.94	1.15	0.9	1.15	3.74
2012-07-05	1.34	1.85	1.07	0.93	1.2	3.85
2012-07-06	1.33	1.89	1.2	1	1.14	3.88
2012-07-07	1.21	1.86	1.06	1.13	1.15	3.98
2012-07-08	1.23	1.95	1.07	1.13	1.07	4.02
2012-07-09	1.47	2.14	0.97	1.07	1.09	4.07
2012-07-10	1.21	2.06	1	1.06	1.11	4.14
2012-07-11	1.15	1.94	1.11	1	1.05	4.11
2012-07-12	1.13	1.9	1.01	1.14	1.1	4.2
2012-07-13	1.12	1.92	1.07	1.06	1.16	4
2012-07-14	1.16	1.81	0.99	1.04	1.2	3.91
2012-07-15	1.08	1.8	1.06	1.05	1.12	3.93
2012-07-16	0.91	1.8	1.06	1.05	1.09	5.98
2012-07-17	1.08	1.93	1.05	0.99	1.15	6.09
2012-07-18	1.49	2.02	1.13	1.05	1.16	6.35
2012-07-19	1.31	1.88	1.14	1.05	1.16	6.56
2012-07-20	1.05	1.82	1.04	1.05	0.99	6.4
2012-07-21	1.03	2.07	1.04	1.05	0.99	6.05
2012-07-22	1.38	1.69	1.04	1.08	1.01	6.15
2012-07-23	2.32	1.87	1.1	1.11	1.03	6.25
2012-07-24	1.9	1.96	1.41	1.1	0.96	6.3
2012-07-25	1.44	2.4	1.39	1.09	0.96	6.35
2012-07-26	2.01	2.74	1.79	1.13	1.04	6.42
2012-07-27	1.91	3.12	2.08	1.22	1.25	7.41
2012-07-28	1.72	3.74	1.75	1.21	1.25	7.07
2012-07-29	1.86	3.42	1.71	1.22	1.16	7.09
2012-07-30	1.7	3.46	1.92	1.23	1.1	6.89
2012-07-31	1.59	3.79	2.08	1.69	1.13	7.39
2012-08-01	1.95	4.23	2.73	1.33	1.12	7.72
2012-08-02	3.1	4.31	2.56	1.4	1.22	7.79
2012-08-03	2.2	4.62	1.97	1.72	1.23	8.41
2012-08-04	2.07	4.88	2	1.65	1.24	8.41
2012-08-05	2.33	5.03	2.43	1.69	1.34	7.6
2012-08-06	2.13	4.72	2.12	1.57	1.35	6.9
2012-08-07	2.14	4.26	2.27	1.48	1.35	6.46
2012-08-08	2.01	3.46	2.26	1.67	1.28	6.27
2012-08-09	1.91	3.28	1.95	1.62	1.27	5.86
2012-08-10	1.74	3.71	1.72	1.58	1.28	5.89
2012-08-11	1.7	3.97	1.51	1.57	1.17	6.86
2012-08-12	2.28	4.19	1.95	1.54	1.31	6.92
2012-08-13	2.02	3.65	1.76	1.74	1.33	7.64
2012-08-14	1.93	3.06	1.97	1.73	1.32	7.47
2012-08-15	1.8	3.64	1.94	1.77	1.24	8.02
2012-08-16	1.79	3.71	2	1.64	1.23	8.31
2012-08-17	1.78	3.7	1.97	1.43	1.23	7.57
2012-08-18	1.78	3.78	1.97	1.27	1.23	7.54
2012-08-19	1.79	3.55	2.12	1.37	1.23	7.54
2012-08-20	1.81	3.45	2.11	1.36	1.22	7.05
2012-08-21	1.76	3.17	2.16	1.34	1.2	6.8
2012-08-22	1.77	3.13	2.28	1.33	1.21	7.09
2012-08-23	1.71	2.97	2.06	1.54	1.2	7.45
2012-08-24	1.75	3.08	2.09	1.6	1.31	8.12
2012-08-25	1.73	3.22	2.03	1.47	1.34	7.21
2012-08-26	1.71	3.49	2.2	1.6	1.32	7.24
2012-08-27	1.76	3.29	2.21	1.54	1.35	6.65
2012-08-28	1.65	3.1	2.3	1.44	1.36	6.14
2012-08-29	1.75	2.5	1.84	1.37	1.37	4.93
2012-08-30	1.72	2.06	1.72	1.35	1.37	4.77
2012-08-31	1.71	2.26	1.43	1.3	1.35	4.6
2012-09-01	1.8	2.14	1.39	1.41	1.36	4.93
2012-09-02	1.81	2.34	1.44	1.5	1.24	5.06
2012-09-03	1.77	2.09	1.65	1.48	1.59	5.69
2012-09-04	2.01	2.17	1.71	1.64	1.4	5.78
2012-09-05	1.81	2.64	1.87	1.5	1.42	7.59
2012-09-06	1.56	2.78	1.94	1.49	1.43	8.58
2012-09-07	1.46	2.47	2.06	1.47	1.35	8.28
2012-09-08	1.57	2.69	1.86	1.47	1.35	7.05
2012-09-09	1.61	2.42	1.76	1.55	1.4	7.05
2012-09-10	1.47	2.32	1.81	1.55	1.34	5.02
2012-09-11	1.47	2.21	2.01	1.56	1.36	5.72
2012-09-12	1.43	2.23	1.95	1.48	1.29	5.15
2012-09-13	1.54	1.88	1.56	1.47	1.31	4.85
2012-09-14	1.59	1.75	1.46	1.47	1.3	5.27
2012-09-15	1.55	2.11	1.43	1.44	1.29	5.27
2012-09-16	1.36	2.03	1.61	1.44	1.39	5.15
2012-09-17	1.49	1.96	1.57	1.44	1.39	5.9
2012-09-18	1.52	1.87	1.71	1.44	1.34	4.85
2012-09-19	1.75	2.12	1.54	1.41	1.26	4.77
2012-09-20	1.58	1.87	1.6	1.41	1.26	5.18
2012-09-21	1.47	1.9	1.54	1.41	1.28	5.16
2012-09-22	1.26	2.06	1.42	1.4	1.3	4.34
2012-09-23	1.45	1.81	1.34	1.56	1.38	4.54
2012-09-24	1.5	1.5	1.32	1.56	1.42	3.89
2012-09-25	1.49	1.42	1.36	1.49	1.37	4.19
2012-09-26	1.49	1.43	1.18	1.49	1.37	4.1
2012-09-27	1.25	1.5	1.19	1.42	1.38	3.34
2012-09-28	1.21	1.49	1.2	1.35	1.53	3.77
2012-09-29	1.27	1.66	1.2	1.35	1.53	3.89
2012-09-30	1.36	1.73	1.2	1.35	1.45	5.75
2012-10-01	1.4	1.91	1.11	1.38	1.39	5.97
2012-10-02	1.18	2.08	1.11	1.37	1.37	4.5
2012-10-03	1.12	1.9	1.14	1.31	1.4	4.15
2012-10-04	0.99	1.87	1.22	1.26	1.4	3.65
2012-10-05	1.02	1.88	1.29	1.34	1.4	4.23
2012-10-06	1.06	1.89	1.29	1.43	1.4	4.01
2012-10-07	1.19	1.6	1.32	1.41	1.42	4.07
2012-10-08	0.9	1.8	1.29	1.41	1.47	4.34
2012-10-09	0.93	1.68	1.27	1.41	1.46	3.5
2012-10-10	0.91	1.64	1.24	1.42	1.45	3.51
2012-10-11	0.85	1.62	1.22	1.25	1.47	4.27
2012-10-12	0.87	1.61	1.18	1.22	1.5	5.34
2012-10-13	0.92	1.62	1.33	1.29	1.5	5.11
2012-10-14	0.88	1.65	1.3	1.33	1.52	5.4
2012-10-15	0.68	1.87	1.28	1.3	1.51	5.42
2012-10-16	0.77	1.65	1.34	1.35	1.49	5.4
2012-10-17	0.73	1.74	1.32	1.42	1.49	4.96
2012-10-18	0.67	1.73	1.38	1.36	1.52	5.05
2012-10-19	0.69	1.75	1.6	1.36	1.52	5.1
2012-10-20	0.71	1.73	1.44	1.26	1.55	4.58
2012-10-21	0.74	1.71	1.51	1.26	1.55	4.58
2012-10-22	0.7	1.99	1.38	1.26	1.58	4.83
2012-10-23	0.69	1.93	1.43	1.26	1.56	4.66
2012-10-24	0.69	1.94	1.34	1.19	1.56	4.88
2012-10-25	0.68	1.92	1.39	1.19	1.57	4.88
2012-10-26	0.65	1.94	1.51	1.19	1.54	4.61
2012-10-27	0.66	1.92	1.5	1.16	1.55	4.17
2012-10-28	0.69	1.93	1.48	1.03	1.55	4
2012-10-29	0.61	1.94	1.57	1.03	1.55	4.37
2012-10-30	0.61	2.08	1.63	1.03	1.58	4.8
2012-10-31	0.59	2.21	1.67	1.02	1.59	4.98
2012-11-01	0.57	2.3	1.7	1.02	1.59	5.03
2012-11-02	0.57	2.2	1.65	0.99	1.6	5.09
2012-11-03	0.57	2.18	1.62	0.99	1.64	5.21
2012-11-04	0.87	2.41	2.03	1.12	1.72	5.09
2012-11-05	0.9	2.73	1.74	1.06	1.74	5.04
2012-11-06	0.7	2.46	1.78	1.13	1.74	4.84
2012-11-07	0.69	2.49	1.68	1.11	1.81	4.86
2012-11-08	0.86	2.53	1.61	1.11	1.82	4.71
2012-11-09	0.86	2.65	1.62	1.11	1.8	4.75
2012-11-10	0.86	2.97	1.63	1.11	1.81	4.88
2012-11-11	0.88	3.08	1.85	1.11	1.79	5.03
2012-11-12	0.79	3.11	1.72	1.11	1.81	4.94
2012-11-13	0.73	2.77	1.92	1.13	1.88	5.02
2012-11-14	0.74	2.72	1.78	1.08	1.89	4.98
2012-11-15	1.08	2.7	1.76	0.96	1.9	5.62
2012-11-16	0.96	2.77	1.58	0.95	1.94	5.43
2012-11-17	0.9	2.75	1.57	0.96	1.94	5.46
2012-11-18	0.99	2.75	1.76	0.96	1.94	5.48
2012-11-19	1.03	2.67	1.82	0.96	1.95	5.38
2012-11-20	1.08	2.7	1.68	0.97	1.96	5.57
2012-11-21	1.15	2.66	1.7	0.96	1.96	5.5
2012-11-22	1.26	2.78	1.74	0.96	1.85	4.57
2012-11-23	1.28	2.79	1.77	0.96	1.85	4.55
2012-11-24	1.28	2.75	1.75	0.96	1.81	4.55
2012-11-25	1.31	2.77	2.02	0.96	1.87	4.45
2012-11-26	1.39	2.74	2.26	0.94	1.87	4.59
2012-11-27	1.44	2.9	2.46	0.94	1.87	4.58
2012-11-28	1.51	3.08	2.49	0.95	1.87	4.66
2012-11-29	1.53	3.19	2.64	0.95	1.83	4.67
2012-11-30	1.38	3.41	2.72	0.95	1.82	4.67
2012-12-01	1.38	3.42	2.82	0.95	1.82	4.67
2012-12-02	1.39	3.46	2.67	0.96	1.82	4.53
2012-12-03	1.41	3.43	2.49	1.03	1.8	4.52
2012-12-04	1.51	3.45	2.63	1.03	1.81	4.33
2012-12-05	1.5	3.53	2.97	1.03	1.81	4.33
2012-12-06	1.5	3.56	2.97	1.03	1.81	4.78
2012-12-07	1.67	3.46	3.18	1.03	1.8	4.71
2012-12-08	1.67	3.47	3.48	1.03	1.78	4.68
2012-12-09	1.68	3.49	3.44	1.03	1.78	4.71
2012-12-10	1.65	3.48	3.47	1.04	1.78	4.72
2012-12-11	1.68	3.47	3.49	1.09	1.77	4.86
2012-12-12	1.68	3.51	3.44	1.09	1.77	5.28
2012-12-13	1.69	3.63	3.53	1.09	1.78	5.31
2012-12-14	2.01	3.8	3.7	1.14	1.87	4.92
2012-12-15	2.06	4.04	3.82	1.14	1.87	4.92
2012-12-16	2.14	4.11	3.81	1.1	2	4.92
2012-12-17	2.22	3.9	3.82	1.1	2.01	4.88
2012-12-18	2.21	3.9	3.98	1.11	2.02	5.22
2012-12-19	2.22	4.04	3.73	1.11	2	4.55
2012-12-20	2.22	4.55	4.06	1.12	2	4.56
2012-12-21	2.26	4.87	4.3	1.12	2.01	5.21
2012-12-22	2.29	4.91	4.3	1.19	2.01	5.01
2012-12-23	2.26	4.8	4.3	1.19	2.01	5.01
2012-12-24	2.09	4.78	4.44	1.19	2	4.88
2012-12-25	2.02	4.57	4.4	1.19	2	4.73
2012-12-26	1.86	4.55	4.45	1.19	1.99	4.74
2012-12-27	1.97	4.34	4.31	1.18	1.98	5.07
2012-12-28	2.27	4.8	4.36	1.19	1.98	5.07
2012-12-29	2.3	4.79	4.37	1.19	1.98	5.04
2012-12-30	2.3	4.77	4.37	1.19	1.98	5.07
2012-12-31	2.32	4.7	4.38	1.18	1.99	5.72
2013-01-01	2.31	4.73	4.39	1.18	1.99	5.57
2013-01-02	2.32	4.73	4.51	1.25	2	5.71
2013-01-03	2.32	4.73	4.51	1.43	2	5.71
2013-01-04	2.42	4.66	4.42	1.44	2.02	5.61
2013-01-05	2.51	4.67	4.43	1.44	2.09	5.64
2013-01-06	2.49	4.35	4.52	1.46	2.09	5.58
2013-01-07	2.53	4.05	5.03	1.43	2.1	5.46
2013-01-08	2.51	3.8	4.72	1.42	2.1	5.58
2013-01-09	2.54	3.7	4.74	1.3	2.16	5.16
2013-01-10	2.6	3.74	4.47	1.46	2.16	5.12
2013-01-11	2.61	3.2	4.22	1.46	2.16	4.84
2013-01-12	2.61	3.35	4.2	1.45	2.16	5.01
2013-01-13	2.61	3.49	3.94	1.46	2.14	5.01
2013-01-14	2.61	3.91	4.11	1.46	2.14	4.78
2013-01-15	2.68	3.97	4.11	1.46	2.14	5.6
2013-01-16	2.71	3.94	4.18	1.46	2.15	5.6
2013-01-17	2.9	4.15	4.07	1.46	2.15	5.63
2013-01-18	2.91	4.22	4.31	1.39	2.15	5.63
2013-01-19	2.91	4.56	4.31	1.39	2.15	5.68
2013-01-20	2.98	4.6	4.46	1.4	2.15	5.43
2013-01-21	3.02	5.09	4.42	1.4	2.15	5.36
2013-01-22	3.04	5.17	4.6	1.35	2.16	4.8
2013-01-23	3.5	5.18	4.6	1.36	2.16	4.75
2013-01-24	3.41	5.6	4.68	1.36	2.17	4.87
2013-01-25	3.12	5.81	4.68	1.36	2.16	4.67
2013-01-26	3.18	5.78	4.68	1.36	2.16	4.67
2013-01-27	2.99	5.53	4.68	1.36	2.16	4.67
2013-01-28	3.26	5.72	4.54	1.39	2.16	4.63
2013-01-29	2.88	5.91	4.53	1.35	2.16	4.66
2013-01-30	3	6.38	4.38	1.36	2.16	4.84
2013-01-31	3.31	7.29	4.52	1.35	2.17	4.68
2013-02-01	3.33	7.36	4.47	1.35	2.17	4.67
2013-02-02	3.53	7.4	4.42	1.45	2.19	4.8
2013-02-03	3.56	8.39	4.59	1.48	2.22	4.81
2013-02-04	3.59	8.48	4.81	1.48	2.2	4.83
2013-02-05	3.84	9.89	5.13	1.78	2.23	4.89
2013-02-06	3.82	9.87	5.34	1.79	2.24	4.88
2013-02-07	3.9	9.94	5.42	1.79	2.24	4.87
2013-02-08	4.73	10.28	7.46	1.42	2.33	4.83
2013-02-09	4.67	10.16	6.82	1.79	2.22	4.82
2013-02-10	4.34	10.22	6.5	1.88	2.35	4.85
2013-02-11	4.24	9.32	6.6	1.88	2.35	4.56
2013-02-12	4.25	9.28	6.62	1.88	2.35	4.61
2013-02-13	4.25	9.24	6.62	1.88	2.33	4.61
2013-02-14	3.9	9.24	6.62	1.88	2.33	4.61
2013-02-15	4.24	8.58	7.08	1.79	2.18	4.64
2013-02-16	4.27	9.06	7.16	1.82	2.21	4.54
2013-02-17	4.72	8.04	6.88	1.83	2.21	4.51
2013-02-18	4.14	7.94	6.86	1.82	2.22	4.47
2013-02-19	3.78	7.95	6.94	1.79	2.18	4.44
2013-02-20	4.14	7.89	6.99	1.59	2.21	4.41
2013-02-21	4	7.53	7.68	1.63	2.22	4.25
2013-02-22	4	7.38	7.87	1.51	2.22	4.25
2013-02-23	4	6.79	7.54	1.51	2.19	4.25
2013-02-24	4.06	6.13	7.54	1.67	2.24	4.19
2013-02-25	3.54	6.03	7.6	1.52	2.24	4.21
2013-02-26	3.54	5.77	7.09	1.52	2.23	4.24
2013-02-27	3.6	5.79	7.02	1.5	2.23	4.16
2013-02-28	3.51	5.78	7.1	1.5	2.29	4
2013-03-01	3.39	5.82	7.06	1.5	2.28	3.99
2013-03-02	3.1	5.63	6.54	2.1	2.28	4.08
2013-03-03	3.1	5.63	6.75	1.6	2.28	3.97
2013-03-04	3.07	5.83	7.03	1.6	2.28	4.02
2013-03-05	2.67	5.48	6.74	2.09	2.28	4
2013-03-06	2.62	5.68	7.37	2.1	2.29	3.95
2013-03-07	2.43	5.95	7.23	2.03	2.29	3.54
2013-03-08	2.42	5.64	6.97	2.23	2.06	3.58
2013-03-09	2.43	5.63	6.95	1.68	2.05	3.68
2013-03-10	2.14	5.8	6.96	1.68	2.05	3.62
2013-03-11	2.1	5.91	6.22	1.68	2.04	3.51
2013-03-12	2.17	5.88	6.48	1.74	2.04	3.78
2013-03-13	2.18	6.02	6.24	1.76	2.02	3.78
2013-03-14	2.07	5.94	6.39	1.76	2.06	3.74
2013-03-15	1.82	5.68	6.02	1.69	2.06	3.76
2013-03-16	1.72	5.61	5.99	1.69	2.06	3.82
2013-03-17	1.69	5.6	5.93	1.69	2.06	3.87
2013-03-18	1.68	5.27	6.07	1.71	2.07	3.45
2013-03-19	1.65	5.04	5.72	1.72	1.97	3.32
2013-03-20	1.72	5.15	6.05	1.7	2.04	3.22
2013-03-21	1.72	5.03	6	1.71	2.05	3.23
2013-03-22	1.75	4.96	5.67	1.71	2.05	3.26
2013-03-23	1.75	4.93	5.9	1.7	2.05	3.25
2013-03-24	1.71	4.92	5.9	1.7	2.05	3.25
2013-03-25	1.42	4.41	5.9	1.51	2.04	3.51
2013-03-26	1.35	4.31	5.88	1.51	2.03	3.81
2013-03-27	1.58	4.3	5.81	1.51	2.04	4.01
2013-03-28	1.59	4.12	5.67	1.51	2.04	3.98
2013-03-29	1.56	3.8	5.62	1.51	1.96	3.63
2013-03-30	1.56	3.8	5.51	1.51	1.95	3.58
2013-03-31	1.56	3.77	5.54	1.53	1.95	3.58
2013-04-01	1.54	3.81	5.35	1.52	1.95	3.42
2013-04-02	1.57	3.94	5.47	1.66	1.96	3.43
2013-04-03	1.74	3.98	5.3	1.66	1.9	3.38
2013-04-04	1.64	4.18	5.3	1.66	1.9	3.38
2013-04-05	1.68	4.2	5.28	1.65	1.89	3.19
2013-04-06	1.67	4.2	5.28	1.65	1.89	3.24
2013-04-07	1.7	4.25	5.38	1.72	1.88	3.22
2013-04-08	1.68	4.05	5.49	1.65	1.9	3.22
2013-04-09	1.69	3.95	5.54	1.65	1.89	3.28
2013-04-10	1.69	4.05	5.52	1.65	1.89	3.38
2013-04-11	1.87	3.92	5.61	1.66	1.88	3.38
2013-04-12	1.89	3.85	5.27	1.66	2.15	3.87
2013-04-13	1.95	3.74	5.34	1.66	2.15	3.88
2013-04-14	1.93	3.81	5.29	1.66	2.15	3.83
2013-04-15	2.01	3.75	5.75	1.91	2.16	3.81
2013-04-16	2.11	3.72	5.6	1.91	2.2	3.52
2013-04-17	2.36	3.76	5.58	1.91	2.19	3.65
2013-04-18	2.24	3.67	5.3	1.69	2.32	3.65
2013-04-19	2.16	3.4	5.32	1.69	2.32	3.61
2013-04-20	2.16	3.28	5.22	2.03	2.32	3.61
2013-04-21	2.15	3.27	5.57	2.03	2.32	3.78
2013-04-22	2.55	3.47	5.52	2.05	2.32	4.38
2013-04-23	2.81	3.49	5.94	2.05	2.37	4.23
2013-04-24	2.81	3.48	5.93	2.21	2.43	4.24
2013-04-25	2.9	3.26	6.1	2.2	2.37	4.13
2013-04-26	2.92	3.28	6.06	2.2	2.4	3.79
2013-04-27	2.79	3.29	5.87	2.44	2.42	3.73
2013-04-28	2.82	3.25	5.79	2.45	2.42	3.75
2013-04-29	2.77	3.08	5.79	2.45	2.42	3.59
2013-04-30	2.73	3.01	5.61	2.48	2.63	3.59
2013-05-01	2.81	2.96	4.92	1.93	2.64	3.57
2013-05-02	2.9	2.89	4.42	2.04	2.64	3.53
2013-05-03	2.9	2.92	4.22	2.06	2.72	3.82
2013-05-04	2.98	2.81	4.12	2.05	2.65	3.56
2013-05-05	2.83	2.77	4.06	2.05	2.55	3.67
2013-05-06	2.79	2.66	4.24	2.06	2.66	3.7
2013-05-07	2.43	2.55	3.82	2.05	2.66	3.52
2013-05-08	2.5	2.43	3.7	2.05	2.65	3.51
2013-05-09	2.39	2.27	3.25	2.05	2.7	3.89
2013-05-10	2.07	2.2	3.34	1.82	2.7	4.24
2013-05-11	1.68	2.2	3.1	1.83	2.72	4.7
2013-05-12	1.6	2.21	3.05	1.82	2.72	4.8
2013-05-13	2.22	2.58	3.22	1.95	2.72	5.6
2013-05-14	2.05	2.49	3.34	1.82	2.63	7
2013-05-15	1.97	2.53	3.16	1.81	2.65	7.19
2013-05-16	1.63	2.6	3.17	1.79	2.65	7.19
2013-05-17	1.92	2.58	3.11	1.79	2.55	6.8
2013-05-18	1.96	2.48	2.97	1.79	2.48	6.52
2013-05-19	2.04	2.48	2.97	1.79	2.48	6.52
2013-05-20	1.78	2.3	2.98	1.82	2.5	4.88
2013-05-21	2.33	2.16	2.91	1.83	2.48	6.68
2013-05-22	1.88	2.08	2.79	1.81	2.5	6.85
2013-05-23	1.89	2.1	2.79	1.82	2.5	6.19
2013-05-24	1.88	2.03	2.83	1.81	2.5	6.27
2013-05-25	1.77	1.97	2.73	1.81	2.52	5.82
2013-05-26	1.87	1.88	2.69	1.81	2.51	4.64
2013-05-27	1.69	1.63	2.48	1.56	2.54	4.67
2013-05-28	1.69	1.78	2.51	1.53	2.52	4.36
2013-05-29	1.49	1.78	2.47	1.54	2.55	4.4
2013-05-30	1.52	1.78	2.45	1.47	2.54	4.37
2013-05-31	1.48	1.99	2.51	1.48	2.54	4.68
2013-06-01	1.9	2.03	2.55	2.1	2.51	4.68
2013-06-02	1.87	2.12	2.86	2.02	2.48	4.4
2013-06-03	1.84	2.18	2.81	2.01	2.48	4.42
2013-06-04	1.89	2.17	2.6	2.02	2.24	4.16
2013-06-05	1.81	2.32	2.63	2.05	2.28	3.91
2013-06-06	1.81	2.29	2.56	2.1	2.29	3.87
2013-06-07	2.17	2.45	2.63	2.11	2.4	5.02
2013-06-08	2.13	2.59	2.7	2.14	2.41	4.6
2013-06-09	2.04	2.5	2.71	2.22	2.42	4.55
2013-06-10	2.04	2.43	2.8	2.19	2.22	4.54
2013-06-11	2.04	2.75	3.06	2.18	2.22	4.75
2013-06-12	2.43	2.93	3.45	2.25	2.22	4.74
2013-06-13	2.44	2.6	3.45	1.64	2.17	4.48
2013-06-14	2.43	2.28	3.17	1.61	2.17	4.59
2013-06-15	1.97	2.18	3.16	1.6	2.12	4.26
2013-06-16	2.14	2.35	3.18	1.6	2.01	4.26
2013-06-17	2.33	2.3	3.07	1.69	2.01	3.33
2013-06-18	2.45	2.24	2.98	1.68	2.01	3.26
2013-06-19	2.72	2.51	2.65	1.69	1.99	2.93
2013-06-20	2.51	2.41	2.61	1.69	2.01	2.9
2013-06-21	2.42	2.31	2.48	1.61	1.98	2.93
2013-06-22	2.46	2.15	2.37	1.75	1.98	2.87
2013-06-23	2.5	2.29	2.37	1.75	1.96	2.72
2013-06-24	2.38	2.4	2.42	1.76	1.94	2.87
2013-06-25	2.36	2.43	2.46	1.72	1.94	2.82
2013-06-26	2.39	2.47	2.77	1.79	2.03	4.32
2013-06-27	1.91	2.47	2.68	1.72	2.04	4.47
2013-06-28	1.98	2.62	2.57	1.6	2.06	4.19
2013-06-29	2.17	2.54	2.44	1.6	2.09	4.03
2013-06-30	2.17	2.66	2.42	1.59	2.06	4.08
2013-07-01	1.84	2.58	2.33	1.52	2.06	4.73
2013-07-02	2	2.57	2.27	1.52	2.09	4.66
2013-07-03	1.98	2.55	2.28	1.53	2.09	5.79
2013-07-04	1.84	2.54	1.83	1.53	2.08	5.83
2013-07-05	2.02	2.57	1.94	1.52	2.08	5.76
2013-07-06	1.96	2.64	1.86	1.65	2.08	6.02
2013-07-07	2.31	2.78	1.86	1.65	2.05	6.03
2013-07-08	1.92	2.82	1.76	1.67	2.04	7.43
2013-07-09	2	3.08	1.55	1.93	2.04	7.35
2013-07-10	2.09	3.03	1.76	1.98	2.04	7
2013-07-11	2.14	2.9	1.83	1.97	2.04	7.11
2013-07-12	2.04	3.01	1.85	1.92	1.96	7.36
2013-07-13	2.1	3.04	1.7	1.92	1.96	7.14
2013-07-14	2.29	2.94	2.01	1.92	1.94	7.14
2013-07-15	2.92	3.44	2.04	2.31	1.86	4.41
2013-07-16	2.63	3.28	2.37	2.07	1.86	4.11
2013-07-17	3.09	3.37	2.41	2.37	1.86	3.88
2013-07-18	3.27	3.89	2.48	2.16	1.85	3.97
2013-07-19	3.17	3.69	2.56	2.21	1.85	4.2
2013-07-20	3.37	3.52	2.52	2.09	1.85	4.2
2013-07-21	3.5	3.56	2.5	2.11	1.85	4.68
2013-07-22	3.38	3.53	2.35	2.2	1.83	4.21
2013-07-23	3.5	3.37	2.23	2.02	1.83	5.28
2013-07-24	3.22	3.3	2.2	2.01	1.85	5.65
2013-07-25	2.9	2.82	2.13	2.12	1.84	4.89
2013-07-26	2.62	2.61	2	2.07	1.83	4.87
2013-07-27	2.91	2.59	1.96	2	1.83	5.67
2013-07-28	2.86	2.69	2.04	2	1.83	5.68
2013-07-29	2.69	2.66	2.16	2.32	1.83	4.96
2013-07-30	2.56	2.75	2.16	1.99	1.86	5.33
2013-07-31	2.7	2.77	2.18	2.09	1.92	5.5
2013-08-01	2.24	2.48	2.16	1.8	1.91	6.92
2013-08-02	2.23	2.39	2.28	1.8	1.91	6.38
2013-08-03	2.25	2.54	2.35	1.78	1.91	6.87
2013-08-04	2.31	2.61	2.34	1.76	2.01	6.84
2013-08-05	2.24	2.5	2.14	1.76	2.01	6.11
2013-08-06	1.85	2.69	2.05	1.69	2.01	6.5
2013-08-07	1.59	2.6	1.63	1.69	2.11	6.51
2013-08-08	1.95	2.37	1.47	1.68	2.03	6.5
2013-08-09	1.94	2.34	1.5	1.68	2.01	6.8
2013-08-10	1.69	2.21	1.5	1.54	2.01	6.8
2013-08-11	1.67	2.23	1.46	1.54	1.99	7.09
2013-08-12	1.25	2.09	1.49	1.54	1.98	7.14
2013-08-13	1.34	2.25	1.58	1.65	2.03	6.37
2013-08-14	1.76	2.56	1.52	1.64	2.08	6.67
2013-08-15	1.47	2.69	1.55	1.64	2.11	6.98
2013-08-16	1.32	2.55	1.67	1.64	2.14	7.15
2013-08-17	1.6	2.57	1.59	1.61	2.14	7.15
2013-08-18	1.81	2.9	1.59	1.62	2.14	7.16
2013-08-19	1.87	3.5	1.7	1.64	2.13	9.61
2013-08-20	2.28	4.11	1.9	1.64	1.96	9.33
2013-08-21	2.48	3.47	2.21	1.66	1.95	9.9
2013-08-22	2.01	3.72	2.16	1.59	2.04	8.75
2013-08-23	1.71	3.77	1.97	1.51	2.02	8.61
2013-08-24	1.63	3.99	1.99	1.5	1.93	8.45
2013-08-25	1.85	3.89	2.01	1.5	1.92	9.15
2013-08-26	1.83	3.86	1.98	1.5	1.95	8.97
2013-08-27	1.53	3.75	2.02	1.5	1.94	8.24
2013-08-28	1.59	3.62	2.22	1.46	1.87	6.13
2013-08-29	2.07	2.68	2.29	1.47	1.96	6.11
2013-08-30	2.3	2.86	2.16	1.47	1.94	6.3
2013-08-31	2.22	2.76	2.16	1.48	1.94	6.3
2013-09-01	2.26	3.74	2.14	1.48	1.89	6.37
2013-09-02	1.74	3.82	2.22	1.48	1.9	7.18
2013-09-03	2.65	3.99	2.34	1.6	1.89	6.96
2013-09-04	2.34	4.26	2.41	1.38	1.84	5.91
2013-09-05	1.84	4.45	2.45	1.22	1.84	6.11
2013-09-06	2.29	4.29	2.47	1.27	1.76	5.66
2013-09-07	2.31	4.16	2.32	1.35	1.78	5.3
2013-09-08	2.44	3.75	2.27	1.35	1.83	5.29
2013-09-09	2.18	3.98	2.25	1.23	1.84	5.15
2013-09-10	2.38	3.52	2.3	1.27	1.82	5.2
2013-09-11	2.46	3.37	2.26	1.27	1.92	5.35
2013-09-12	2.45	3.27	2.22	1.23	1.92	5.67
2013-09-13	2.04	3.26	1.99	1.23	1.93	5.67
2013-09-14	2.06	3.01	1.99	1.07	1.93	5.67
2013-09-15	2.25	2.96	1.99	1.06	1.93	5.27
2013-09-16	2.29	3.34	2.08	1.07	1.9	6.81
2013-09-17	2.29	3.38	2.1	1.1	1.9	6.22
2013-09-18	2.22	3.31	2.11	1.36	1.9	6.23
2013-09-19	2.19	3.26	2.01	1.39	1.92	5.8
2013-09-20	2.25	3.33	2	1.48	1.93	5.15
2013-09-21	2.27	3.23	1.93	1.48	1.93	5.13
2013-09-22	2.92	3.12	1.87	1.44	1.92	5.03
2013-09-23	2.83	3.04	1.94	1.37	1.93	5.01
2013-09-24	2.64	3.16	1.95	1.16	1.92	6.32
2013-09-25	2.92	3.43	1.96	0.93	1.9	6.53
2013-09-26	2.96	3.84	1.98	0.93	1.9	8.32
2013-09-27	2.92	4.38	1.98	1.01	1.85	6.93
2013-09-28	2.77	4.57	2.04	1.01	1.85	6.53
2013-09-29	2.79	4.41	2.16	1.02	1.85	8.39
2013-09-30	2.75	4.43	2.24	1.08	1.83	7.42
2013-10-01	2.83	4.71	2.17	1.09	1.83	5.14
2013-10-02	2.92	4.6	2.58	1.09	1.83	4.95
2013-10-03	2.8	4.8	2.28	1.05	1.81	4.91
2013-10-04	2.67	4.65	2.71	1.02	1.81	4.98
2013-10-05	2.66	4.65	2.71	0.98	1.78	7
2013-10-06	2.94	4.75	2.4	0.98	1.77	4.94
2013-10-07	3	4.62	2.24	0.98	1.8	5.98
2013-10-08	2.76	4.36	2.3	1.02	1.79	6.06
2013-10-09	2.6	3.97	2.24	1.01	1.84	4.77
2013-10-10	2.95	3.87	2.16	1.01	1.84	4.6
2013-10-11	2.56	3.78	2.16	1.01	1.96	4.46
2013-10-12	2.68	3.28	2.16	1.03	1.96	4.6
2013-10-13	2.68	3.66	2.16	1.03	1.96	4.6
2013-10-14	2.36	3.93	2.16	1.39	1.95	4.28
2013-10-15	2.32	4.1	2.31	1.39	2.06	4.45
2013-10-16	2.49	4.13	2.3	1.1	2.06	5.02
2013-10-17	2.39	4.02	2.23	1.08	2.06	5.04
2013-10-18	2.42	3.81	2.4	1.24	2.18	5.06
2013-10-19	2.26	4.09	2.21	1.23	2.1	5.71
2013-10-20	2.57	4.18	2.19	1.23	2.1	5.75
2013-10-21	2.62	4.29	2.3	1.24	2.1	5.36
2013-10-22	2.48	4.03	2.44	1.24	2.07	5.52
2013-10-23	2.62	4.34	2.48	1.24	2.14	5.85
2013-10-24	2.67	4.15	2.51	1.26	2.15	6.19
2013-10-25	2.43	4.13	2.54	1.26	2.15	6.5
2013-10-26	2.48	4.1	2.54	1.28	2.14	6.41
2013-10-27	2.48	4.18	2.52	1.5	2.2	6.27
2013-10-28	2.57	4.27	2.52	1.68	2.21	6.42
2013-10-29	2.63	4.3	2.57	1.68	2.21	6.17
2013-10-30	2.57	4.32	2.64	1.67	2.22	5.77
2013-10-31	2.45	4.23	2.67	1.67	2.22	4.78
2013-11-01	2.44	4.22	2.81	1.67	2.22	5.5
2013-11-02	2.42	4.28	2.74	1.67	2.22	5.51
2013-11-03	2.42	4.07	2.74	1.67	2.22	5.2
2013-11-04	2.49	4.2	2.96	1.64	2.22	4.48
2013-11-05	2.49	4.24	2.8	1.79	2.21	4.62
2013-11-06	2.45	4.23	2.89	1.63	2.22	4.53
2013-11-07	2.47	4.1	2.86	1.63	2.22	4.4
2013-11-08	2	3.87	2.87	1.6	2.22	4.18
2013-11-09	1.98	3.81	2.86	1.62	2.22	4.1
2013-11-10	2.17	3.81	2.81	1.62	2.22	4.71
2013-11-11	1.98	3.86	2.77	1.77	2.22	4.67
2013-11-12	2.01	3.87	2.87	1.77	2.25	4.23
2013-11-13	2.02	3.91	3.04	1.74	2.25	4.9
2013-11-14	1.99	3.8	3.04	1.74	2.24	4.18
2013-11-15	1.84	3.82	2.95	1.68	2.25	4.18
2013-11-16	1.83	3.71	2.93	1.68	2.25	4.18
2013-11-17	1.88	3.74	2.86	1.66	2.25	4.18
2013-11-18	2.03	3.87	2.92	1.58	2.24	4.67
2013-11-19	1.83	3.85	2.86	1.58	2.24	4.78
2013-11-20	1.94	3.85	2.93	1.87	2.24	4.62
2013-11-21	1.93	3.86	2.87	1.75	2.24	4.57
2013-11-22	1.92	3.94	2.85	1.75	2.24	4.54
2013-11-23	1.94	3.96	2.8	1.75	2.24	4.44
2013-11-24	2	3.84	2.73	1.75	2.24	4.46
2013-11-25	1.94	3.78	2.74	1.77	2.24	4.56
2013-11-26	1.94	4.24	2.77	1.77	2.24	4.5
2013-11-27	1.96	4.23	2.81	1.77	2.24	4.22
2013-11-28	1.91	3.93	2.94	1.74	2.24	4.32
2013-11-29	1.93	4.13	2.96	1.76	2.24	4.34
2013-11-30	1.93	3.9	2.86	1.76	2.24	4.66
2013-12-01	2.26	3.79	2.96	1.76	2.24	4.92
2013-12-02	1.96	3.79	2.95	1.77	2.24	5.05
2013-12-03	1.95	3.79	2.82	1.76	2.27	5.01
2013-12-04	1.8	3.77	2.69	1.73	2.27	4.74
2013-12-05	1.93	3.95	2.69	1.8	2.34	4.29
2013-12-06	1.92	3.94	2.88	1.8	2.33	4.22
2013-12-07	1.94	3.89	2.88	1.77	2.33	4.22
2013-12-08	1.97	3.82	2.84	1.77	2.34	4.22
2013-12-09	1.96	3.69	2.76	1.76	2.34	4.12
2013-12-10	1.96	3.63	2.86	1.87	2.34	4.21
2013-12-11	1.95	3.6	2.95	1.87	2.34	4.1
2013-12-12	1.82	3.44	3.16	1.87	2.31	4.1
2013-12-13	1.81	3.56	3.13	1.87	2.31	4.02
2013-12-14	1.81	3.41	3.04	1.88	2.31	4.15
2013-12-15	1.79	3.47	3.04	1.86	2.31	4.15
2013-12-16	1.75	3.54	3.07	1.86	2.31	4.06
2013-12-17	1.76	3.41	3.06	1.79	2.31	4.14
2013-12-18	1.89	3.28	3.23	1.79	2.31	4.14
2013-12-19	1.9	3.34	3.32	1.79	2.31	4.09
2013-12-20	1.89	3.25	3.27	1.79	2.34	4.08
2013-12-21	1.89	3.17	3.26	1.79	2.34	4.15
2013-12-22	1.89	3.31	3.28	1.8	2.31	4.26
2013-12-23	1.74	3.22	3.44	1.8	2.31	4.26
2013-12-24	1.8	3.17	3.47	1.81	2.31	4.27
2013-12-25	1.79	3.13	3.54	1.81	2.31	4.27
2013-12-26	1.65	3.11	3.55	1.81	2.31	4.3
2013-12-27	1.65	3.22	3.54	1.82	2.31	4.31
2013-12-28	1.72	3.4	3.54	1.82	2.31	4.45
2013-12-29	1.72	3.41	3.58	1.82	2.31	4.45
2013-12-30	1.79	3.38	3.57	1.82	2.32	4.41
2013-12-31	1.79	3.21	3.49	1.81	2.32	4.09
2014-01-01	1.79	3.23	3.45	1.82	2.32	4.05
2014-01-02	1.77	3.17	3.56	1.82	2.32	3.82
2014-01-03	1.76	3.08	3.55	1.82	2.31	3.73
2014-01-04	1.76	2.92	3.54	1.82	2.31	3.76
2014-01-05	1.75	2.88	3.37	1.9	2.3	3.75
2014-01-06	1.75	2.92	3.38	1.9	2.3	3.85
2014-01-07	1.82	2.97	3.36	1.9	2.3	3.81
2014-01-08	1.8	3.4	3.33	1.97	2.23	3.94
2014-01-09	1.87	3.29	3.57	2.12	2.24	3.94
2014-01-10	1.86	3.33	3.57	2.12	2.23	3.89
2014-01-11	1.86	3.34	3.58	2.12	2.23	3.96
2014-01-12	1.85	3.34	3.58	2.12	2.23	3.96
2014-01-13	1.7	2.92	3.61	2.12	2.25	3.92
2014-01-14	1.71	2.91	3.62	2.12	2.25	3.88
2014-01-15	1.63	3.13	3.68	2.13	2.25	3.92
2014-01-16	1.63	3.36	3.68	2.13	2.25	3.92
2014-01-17	1.71	3.5	3.63	2.05	2.24	3.92
2014-01-18	1.71	3.52	3.63	2.05	2.24	3.92
2014-01-19	1.69	3.95	3.62	2.05	2.23	3.9
2014-01-20	1.68	5.14	3.76	2.05	2.24	3.93
2014-01-21	1.76	5.27	4.72	2.05	2.24	4.64
2014-01-22	1.8	5.54	4.95	2.05	2.24	4.76
2014-01-23	1.87	5.32	5.06	2.05	2.24	4.78
2014-01-24	1.89	5.17	5.04	2.05	2.24	4.76
2014-01-25	1.82	5.93	5.28	2.05	2.26	4.44
2014-01-26	1.82	5.9	5.33	2.05	2.27	4.46
2014-01-27	1.89	5.98	5.36	2.07	2.29	4.44
2014-01-28	1.76	6.04	5.85	2.09	2.33	4.59
2014-01-29	1.83	6.13	5.92	2.1	2.37	4.74
2014-01-30	1.95	6.21	5.78	2.13	2.41	4.83
2014-01-31	1.89	7.18	5.28	2.47	2.37	5.21
2014-02-01	1.89	7.18	5.28	2.47	2.37	5.21
2014-02-02	1.9	7.18	5.26	2.48	2.38	5.21
2014-02-03	1.9	7.18	5.26	2.48	2.38	5.21
2014-02-04	1.9	7.01	5.26	2.48	2.38	5.22
2014-02-05	1.9	6.99	5.13	2.48	2.38	5.23
2014-02-06	1.89	7.16	5.13	2.47	2.37	5.25
2014-02-07	1.92	5.75	4.91	2.16	2.4	4.49
2014-02-08	2.59	6.42	5.07	2.29	2.38	5.36
2014-02-09	1.88	5.86	5.04	2.17	2.39	4.48
2014-02-10	1.81	5.85	5.45	2.17	2.41	4.36
2014-02-11	1.79	5.9	6.77	2.15	2.45	4.35
2014-02-12	1.79	6.21	6.88	2.16	2.45	4.31
2014-02-13	1.78	6.1	7.15	2.16	2.46	4.28
2014-02-14	1.79	6.26	7.33	2.18	2.45	4.48
2014-02-15	1.8	5.92	7.16	2.23	2.39	5.2
2014-02-16	1.79	5.9	7.09	2.23	2.39	5.2
2014-02-17	1.76	6.06	7.22	2.23	2.42	5.21
2014-02-18	1.7	6.1	7.21	2.21	2.39	5.75
2014-02-19	1.68	6.1	6.94	2.21	2.38	5.76
2014-02-20	1.69	5.98	6.83	2.14	2.38	5.69
2014-02-21	1.69	5.94	6.83	2.15	2.37	5.45
2014-02-22	1.62	5.45	6.51	2.15	2.37	5.14
2014-02-23	1.65	5.39	6.5	2.15	2.4	5.14
2014-02-24	1.65	5.85	6.46	2.15	2.4	5.1
2014-02-25	1.64	5.84	6.46	1.94	2.42	5.11
2014-02-26	1.66	6.31	6.58	1.96	2.41	5.18
2014-02-27	1.66	6.53	6.76	1.99	2.42	5.14
2014-02-28	1.65	6.21	6.44	2.12	2.42	5.2
2014-03-01	1.72	6.21	6.19	2.12	2.42	4.42
2014-03-02	1.72	6.03	6.19	2.12	2.42	4.42
2014-03-03	1.73	6.1	6.21	2.12	2.42	4.43
2014-03-04	1.76	6.16	6.04	2.22	2.29	4.39
2014-03-05	1.77	6.05	6.05	2.21	2.29	4.4
2014-03-06	1.77	5.94	5.98	2.21	2.32	4.38
2014-03-07	1.76	5.86	6.01	2.34	2.32	4.38
2014-03-08	1.76	6.01	6.33	2.34	2.32	4.38
2014-03-09	1.76	6.01	6.33	2.34	2.32	4.38
2014-03-10	1.97	5.88	6.26	2.35	2.32	5.03
2014-03-11	1.88	5.83	6.27	2.35	2.32	5.03
2014-03-12	1.82	5.68	6.15	2.36	2.25	5.07
2014-03-13	1.84	5.55	6.15	2.34	2.25	4.61
2014-03-14	1.84	5.25	5.94	2.33	2.25	4.63
2014-03-15	1.84	4.89	5.87	2.33	2.21	4.63
2014-03-16	1.84	4.88	5.87	2.33	2.21	4.63
2014-03-17	1.87	4.84	5.49	2.07	2.21	4.54
2014-03-18	1.86	4.82	5.44	2.06	2.21	4.56
2014-03-19	1.85	4.69	4.95	2.06	2.2	4.55
2014-03-20	1.83	4.69	4.98	2.13	2.21	4.35
2014-03-21	1.84	4.48	4.96	2.13	2.21	5.18
2014-03-22	1.77	4.5	4.96	2.13	2.21	5.18
2014-03-23	1.75	4.69	4.96	2.13	2.21	5.18
2014-03-24	1.56	4.71	4.86	2.13	2.2	4.98
2014-03-25	1.55	4.66	4.89	2.12	2.18	5.03
2014-03-26	1.43	4.8	4.67	2.05	2.16	5.02
2014-03-27	1.43	4.8	4.63	2.05	2.17	3.98
2014-03-28	1.33	4.73	4.47	1.99	2.17	3.7
2014-03-29	1.33	4.52	4.45	2.13	2.17	3.67
2014-03-30	1.32	4.54	4.4	2.1	2.17	3.67
2014-03-31	1.21	4.68	4.47	2.17	2.17	3.57
2014-04-01	1.06	4.62	4.55	2.1	2.16	3.48
2014-04-02	1.06	4.54	4.59	2.1	2.15	3.58
2014-04-03	0.93	4.44	4.48	2.09	2.16	4.05
2014-04-04	1.08	4.3	4.51	2.09	2.16	4.07
2014-04-05	0.85	4.18	4.45	2.12	2.18	3.96
2014-04-06	0.88	4.16	4.45	2.12	2.18	4.04
2014-04-07	0.96	4.04	4.4	2.12	2.18	5.13
2014-04-08	0.98	4.05	4.42	2.13	2.34	5.1
2014-04-09	0.93	3.75	4.44	2.12	2.31	5.1
2014-04-10	0.93	3.65	4.39	2.12	2.34	4.09
2014-04-11	0.92	3.62	4.1	2.12	2.34	4.13
2014-04-12	0.91	3.48	4.07	2.05	2.34	4.19
2014-04-13	0.89	3.4	4.03	2.05	2.34	4.27
2014-04-14	0.89	3.27	4.05	2.05	2.25	5.37
2014-04-15	0.87	3.26	3.94	2.18	2.27	5.34
2014-04-16	0.87	3.17	3.91	2.19	2.25	4.51
2014-04-17	0.94	2.97	3.67	2.19	2.27	4.48
2014-04-18	0.91	3.04	3.4	2.19	2.27	5.27
2014-04-19	0.91	3.04	3.4	2.19	2.27	5.27
2014-04-20	0.89	3.02	3.26	2.16	2.27	5.26
2014-04-21	0.89	2.98	3.26	2.04	2.24	4.62
2014-04-22	0.9	3	3.48	1.98	2.24	4.62
2014-04-23	0.9	2.99	3.28	2	2.24	4.57
2014-04-24	0.88	2.85	3.23	2.02	2.24	3.52
2014-04-25	0.93	2.68	3.24	2.47	2.24	3.51
2014-04-26	1.18	2.66	3.24	2.47	2.14	3.47
2014-04-27	1.19	2.58	3.17	2.45	2.15	3.46
2014-04-28	1.22	2.31	2.92	2.48	2.15	3.49
2014-04-29	0.97	2.26	2.83	2.31	2.16	3.86
2014-04-30	0.92	2.01	2.45	2.3	2.16	3.51
2014-05-01	0.92	1.94	2.48	2.3	2.17	3.51
2014-05-02	1.28	1.88	2.64	2.08	2.18	4.05
2014-05-03	1.32	1.86	2.57	2.02	2.18	4.11
2014-05-04	1.3	1.84	2.55	2.03	2.18	4.24
2014-05-05	1.44	1.66	2.39	2.02	2.25	5.51
2014-05-06	1.47	1.66	2.39	2	2.24	5.83
2014-05-07	1.53	1.71	2.48	2.02	2.18	6.76
2014-05-08	1.48	1.71	2.44	2.01	2.16	6.78
2014-05-09	1.32	1.7	2.41	2.03	2.21	6.56
2014-05-10	1.27	1.7	2.1	1.72	2.21	6.37
2014-05-11	1.27	1.7	2.1	1.72	2.21	6.37
2014-05-12	1.7	1.71	2.17	1.77	2.18	6.71
2014-05-13	1.81	1.7	2.14	1.76	2.16	7.06
2014-05-14	1.71	1.74	2.22	1.9	2.16	5.63
2014-05-15	1.4	1.74	2.28	1.91	2.16	4.95
2014-05-16	1.25	1.72	2.3	1.81	2.16	5.01
2014-05-17	1.28	1.64	2.3	1.82	2.16	5.01
2014-05-18	1.37	1.64	2.15	1.81	2.14	4.95
2014-05-19	1.25	1.53	1.93	1.61	2.06	4.92
2014-05-20	1.25	1.35	1.67	1.65	1.96	4.81
2014-05-21	1.21	1.34	1.66	1.66	1.96	4.65
2014-05-22	1.1	1.33	1.62	1.67	1.96	4.65
2014-05-23	0.89	1.4	1.54	1.63	2.03	4.32
2014-05-24	0.88	1.39	1.46	1.63	2.03	4.32
2014-05-25	1.08	1.39	1.43	1.62	2.03	4.32
2014-05-26	1.18	1.46	1.45	1.66	1.93	6.34
2014-05-27	1.35	1.45	1.28	1.64	1.92	6.69
2014-05-28	1.3	1.84	1.29	1.35	1.78	7.73
2014-05-29	1.04	1.84	1.31	1.37	1.78	7.9
2014-05-30	1.04	2.29	1.39	1.37	1.81	7.83
2014-05-31	1.04	2.45	1.33	1.22	1.78	8.09
2014-06-01	1.06	2.45	1.19	1.22	1.78	8.04
2014-06-02	0.99	2.16	1.22	1.22	1.67	6.62
2014-06-03	0.99	1.77	0.96	1.4	1.67	7.22
2014-06-04	1	1.89	1.01	1.4	1.67	7.27
2014-06-05	0.97	1.96	1.06	1.41	1.67	6.57
2014-06-06	0.98	1.81	1.04	1.41	1.6	6.16
2014-06-07	0.92	1.79	1.03	1.33	1.59	5.88
2014-06-08	0.96	1.79	1.03	1.32	1.59	5.78
2014-06-09	1.01	1.63	1.17	1.47	1.59	7.83
2014-06-10	1.11	1.79	1.18	1.48	1.62	7.65
2014-06-11	1.07	1.65	1.2	1.46	1.57	7.68
2014-06-12	0.81	1.65	1.25	1.5	1.6	7.11
2014-06-13	0.83	1.73	1.27	1.35	1.6	6.85
2014-06-14	0.83	1.68	1.27	1.36	1.59	6
2014-06-15	1	1.63	1.24	1.36	1.59	6.58
2014-06-16	0.83	1.53	1.21	1.52	1.59	5.86
2014-06-17	1.13	1.54	1.19	1.47	1.53	5.87
2014-06-18	1.13	1.48	1.16	1.29	1.47	6.1
2014-06-19	1.01	1.57	1.16	1.32	1.61	6.59
2014-06-20	1.06	1.76	1.16	1.35	1.6	6.3
2014-06-21	1.06	1.94	1.15	1.27	1.59	6.84
2014-06-22	1.12	2.01	1.15	1.27	1.59	6.84
[truncated: 3,348 more rows]
